# Supplementary material for: catena-Poly[[[iodidocopper(I)]-{μ-N-[(pyridin-2-yl-κN)methyl­idene]pyridin-3-amine-κ2 N 3:N 1}] acetonitrile hemisolvate]
Source: Acta Crystallogr Sect E Struct Rep Online. 2012 Sep 19;68(Pt 10):m1277–8. doi: 10.1107/S1600536812037270 (PMC3470156; doi:10.1107/S1600536812037270)
Supplement: Supplementary file 1 [file e-68-m1277-sup1.cif]

##############################################################################
#                                                                            #
# This CIF contains the data in a paper accepted for publication in          #
# Acta Crystallographica Section E. It conforms to the requirements of       #
# Notes for Authors for Acta Crystallographica Section E, and has been       #
# peer reviewed under the auspices of the IUCr Commission on Journals.       #
#                                                                            #
# Full details of the Crystallographic Information File format               #
# are given in the paper "The Crystallographic Information File (CIF):       #
# a New Standard Archive File for Crystallography" by S. R. Hall, F. H.      #
# Allen and I. D. Brown [Acta Cryst. (1991), A47, 655-685].                  #
#                                                                            #
# The current version of the core CIF dictionary is obtainable from          #
# ftp://ftp.iucr.org/pub/cif_core.dic.                                       #
#                                                                            #
# Software is freely available for graphical display of the structure(s)     #
# in this CIF. For information consult the CIF software page                 #
# http://www.iucr.org/resources/cif/software.                                #
#                                                                            #
# This file may be used for bona fide research purposes within the           #
# scientific community so long as proper attribution is given to the journal # 
# article from which it was obtained.                                        #
#                                                                            #
##############################################################################
data_I
_audit_creation_method     SHELXL-97
_chemical_name_systematic
;
<i>catena</i>-Poly[[[iodidocopper(I)]-{\m-<i>N</i>-[(pyridin-2-
yl-\k<i>N</i>)methylidene]pyridin-3-amine-\k^2^<i>N</i>^3^:<i>N</i>^1^}]
acetonitrile monosolvate]
;
_chemical_name_common     ?
_chemical_formula_moiety     'C22 H9 Cu1 I1 N3, 0.5(C2 H3 N)'
_chemical_formula_sum     'C12 H13.5 Cu1 I1 N3'
_chemical_formula_iupac     '[Cu I (C11 H9 N3)], 0.5C2 H3 N'
_chemical_formula_weight     394.18
_chemical_melting_point     ?
_symmetry_cell_setting     monoclinic
_symmetry_space_group_name_H-M     'P 21/n'
_symmetry_space_group_name_Hall     '-P 2yn'
loop_
    _symmetry_equiv_pos_as_xyz
    'x, y, z'
    '-x+1/2, y+1/2, -z+1/2'
    '-x, -y, -z'
    'x-1/2, -y-1/2, z-1/2'
_cell_length_a     7.1800(2)
_cell_length_b     13.2303(7)
_cell_length_c     27.9383(13)
_cell_angle_alpha     90.00
_cell_angle_beta     90.741(3)
_cell_angle_gamma     90.00
_cell_volume     2653.7(2)
_cell_formula_units_Z     8
_cell_measurement_reflns_used     19063
_cell_measurement_theta_min     2.5
_cell_measurement_theta_max     25.0
_cell_measurement_temperature     150.0(10)
_exptl_crystal_description     'block'
_exptl_crystal_colour     'brown'
_exptl_crystal_size_max     0.17
_exptl_crystal_size_mid     0.12
_exptl_crystal_size_min     0.10
_exptl_crystal_density_diffrn     1.973
_exptl_crystal_density_meas     ?
_exptl_crystal_density_method     'not measured'
_exptl_crystal_F_000     1512
_exptl_absorpt_coefficient_mu     3.956
_exptl_absorpt_correction_type     multi-scan
_exptl_absorpt_process_details
;
(SORTAV; Blessing, 1995)
;
_exptl_absorpt_correction_T_min     0.569
_exptl_absorpt_correction_T_max     0.733
_exptl_special_details     ?
_diffrn_ambient_temperature     150.0(10)
_diffrn_radiation_type     MoK\a
_diffrn_radiation_wavelength     0.71073
_diffrn_radiation_source     'fine-focus sealed tube'
_diffrn_radiation_monochromator     graphite
_diffrn_measurement_device_type     'Nonius KappaCCD'
_diffrn_measurement_method     '\f scans and \w scans with \k offsets'
_diffrn_detector_area_resol_mean     9
_diffrn_reflns_number     19063
_diffrn_reflns_av_R_equivalents     0.104
_diffrn_reflns_av_sigmaI/netI     0.096
_diffrn_reflns_theta_min     2.67
_diffrn_reflns_theta_max     25.01
_diffrn_reflns_theta_full     25.01
_diffrn_measured_fraction_theta_max     0.999
_diffrn_measured_fraction_theta_full     0.999
_diffrn_reflns_limit_h_min     -8
_diffrn_reflns_limit_h_max     8
_diffrn_reflns_limit_k_min     -15
_diffrn_reflns_limit_k_max     15
_diffrn_reflns_limit_l_min     -33
_diffrn_reflns_limit_l_max     33
_diffrn_standards_number     0
_diffrn_standards_interval_count     ?
_diffrn_standards_interval_time     ?
_diffrn_standards_decay_%     ?
_refine_special_details
;
Refinement of <i>F</i>^2^ against ALL reflections. The weighted <i>R</i>-factor
<i>wR</i> and goodness of fit <i>S</i> are based on <i>F</i>^2^, conventional
<i>R</i>-factors <i>R</i> are based on <i>F</i>, with <i>F</i> set to zero for
negative <i>F</i>^2^. The threshold expression of <i>F</i>^2^ >
\s(<i>F</i>^2^) is used only for calculating <i>R</i>-factors(gt) <i>etc</i>.
and is not relevant to the choice of reflections for refinement.
<i>R</i>-factors based on <i>F</i>^2^ are statistically about twice as large
as those based on <i>F</i>, and <i>R</i>- factors based on ALL data will be
even larger.
;
_reflns_number_total     4676
_reflns_number_gt     2627
_reflns_threshold_expression     I>2\s(I)
_refine_ls_structure_factor_coef     Fsqd
_refine_ls_matrix_type     full
_refine_ls_R_factor_all     0.1273
_refine_ls_R_factor_gt     0.0604
_refine_ls_wR_factor_gt     0.1476
_refine_ls_wR_factor_ref     0.1778
_refine_ls_goodness_of_fit_ref     1.017
_refine_ls_restrained_S_all     1.017
_refine_ls_number_reflns     4676
_refine_ls_number_parameters     289
_refine_ls_number_restraints     0
_refine_ls_hydrogen_treatment     constr
_refine_ls_weighting_scheme     calc
_refine_ls_weighting_details
                 'calc w=1/[\s^2^(Fo^2^)+(0.0943P)^2^] where P=(Fo^2^+2Fc^2^)/3'
_atom_sites_solution_hydrogens     geom
_atom_sites_solution_primary     direct
_atom_sites_solution_secondary     difmap
_refine_ls_shift/su_max     0.002
_refine_ls_shift/su_mean     0.000
_refine_diff_density_max     1.388
_refine_diff_density_min     -1.242
_refine_ls_extinction_method     none
_refine_ls_extinction_coef     ?
loop_
    _atom_type_symbol
    _atom_type_description
    _atom_type_scat_dispersion_real
    _atom_type_scat_dispersion_imag
    _atom_type_scat_source
    'C' 'C' 0.0033 0.0016
                         'International Tables Vol C Tables 4.2.6.8 and 6.1.1.4'
    'H' 'H' 0.0000 0.0000
                         'International Tables Vol C Tables 4.2.6.8 and 6.1.1.4'
    'N' 'N' 0.0061 0.0033
                         'International Tables Vol C Tables 4.2.6.8 and 6.1.1.4'
    'Cu' 'Cu' 0.3201 1.2651
                         'International Tables Vol C Tables 4.2.6.8 and 6.1.1.4'
    'I' 'I' -0.4742 1.8119
                         'International Tables Vol C Tables 4.2.6.8 and 6.1.1.4'
_computing_data_collection     'COLLECT (Nonius, 2002)'
_computing_cell_refinement     'DENZO-SMN (Otwinowski & Minor, 1997)'
_computing_data_reduction     'DENZO-SMN (Otwinowski & Minor, 1997)'
_computing_structure_solution     'SIR92 (Altomare <i>et al.</i>, 1994)'
_computing_structure_refinement     'SHELXL97 (Sheldrick, 2008)'
_computing_molecular_graphics     'PLATON (Spek, 2009)'
_computing_publication_material     'SHELXTL (Sheldrick, 2008)'
loop_
    _atom_site_type_symbol
    _atom_site_label
    _atom_site_fract_x
    _atom_site_fract_y
    _atom_site_fract_z
    _atom_site_U_iso_or_equiv
    _atom_site_adp_type
    _atom_site_calc_flag
    _atom_site_refinement_flags
    _atom_site_occupancy
    _atom_site_symmetry_multiplicity
    _atom_site_disorder_assembly
    _atom_site_disorder_group
    I I1 1.60988(13) -0.00459(7) 0.36787(3) 0.0589(3) Uani d . 1 1 . .
    I I2 0.61501(9) -0.05499(6) 0.10018(2) 0.0389(3) Uani d . 1 1 . .
    Cu Cu1 1.50363(18) -0.17127(11) 0.32943(4) 0.0400(4) Uani d . 1 1 . .
    Cu Cu2 0.97229(16) -0.07450(11) 0.10723(4) 0.0365(4) Uani d . 1 1 . .
    N N1 1.0526(12) -0.0684(7) 0.1767(3) 0.039(2) Uani d . 1 1 . .
    N N2 1.4312(11) -0.1559(6) 0.2576(3) 0.032(2) Uani d . 1 1 . .
    N N3 1.7228(11) -0.2492(7) 0.2989(3) 0.039(2) Uani d . 1 1 . .
    N N4 1.3514(11) -0.2392(7) 0.3785(3) 0.036(2) Uani d . 1 1 . .
    N N5 1.3643(10) -0.4852(7) 0.4384(3) 0.029(2) Uani d . 1 1 . .
    N N6 1.4522(11) -0.6811(7) 0.4423(3) 0.037(2) Uani d . 1 1 . .
    C C1 0.9411(16) -0.0224(9) 0.2091(4) 0.042(3) Uani d . 1 1 . .
    H H1A 0.8262 0.0063 0.1987 0.051 Uiso calc R 1 1 . .
    C C2 0.9913(15) -0.0165(9) 0.2567(4) 0.044(3) Uani d . 1 1 . .
    H H2A 0.9147 0.0176 0.2790 0.053 Uiso calc R 1 1 . .
    C C3 1.1567(14) -0.0616(8) 0.2713(4) 0.038(3) Uani d . 1 1 . .
    H H3A 1.1948 -0.0593 0.3040 0.045 Uiso calc R 1 1 . .
    C C4 1.2640(14) -0.1092(8) 0.2385(4) 0.037(3) Uani d . 1 1 . .
    C C5 1.2109(13) -0.1129(8) 0.1925(3) 0.030(2) Uani d . 1 1 . .
    H H5A 1.2867 -0.1478 0.1703 0.036 Uiso calc R 1 1 . .
    C C6 1.5589(15) -0.1921(8) 0.2304(4) 0.036(3) Uani d . 1 1 . .
    H H6A 1.5464 -0.1853 0.1966 0.043 Uiso calc R 1 1 . .
    C C7 1.7202(14) -0.2428(8) 0.2502(3) 0.034(3) Uani d . 1 1 . .
    C C8 1.8553(15) -0.2858(9) 0.2230(4) 0.042(3) Uani d . 1 1 . .
    H H8A 1.8478 -0.2806 0.1891 0.050 Uiso calc R 1 1 . .
    C C9 2.0017(16) -0.3364(9) 0.2440(4) 0.044(3) Uani d . 1 1 . .
    H H9A 2.0955 -0.3666 0.2250 0.053 Uiso calc R 1 1 . .
    C C10 2.0096(15) -0.3424(9) 0.2930(4) 0.049(3) Uani d . 1 1 . .
    H H10A 2.1101 -0.3757 0.3088 0.059 Uiso calc R 1 1 . .
    C C11 1.8675(14) -0.2987(9) 0.3186(4) 0.045(3) Uani d . 1 1 . .
    H H11A 1.8725 -0.3041 0.3525 0.054 Uiso calc R 1 1 . .
    C C12 1.2362(14) -0.1885(9) 0.4062(4) 0.040(3) Uani d . 1 1 . .
    H H12A 1.2122 -0.1196 0.3988 0.049 Uiso calc R 1 1 . .
    C C13 1.1467(14) -0.2310(9) 0.4462(4) 0.045(3) Uani d . 1 1 . .
    H H13A 1.0588 -0.1928 0.4638 0.054 Uiso calc R 1 1 . .
    C C14 1.1884(13) -0.3277(9) 0.4593(4) 0.040(3) Uani d . 1 1 . .
    H H14A 1.1356 -0.3570 0.4870 0.048 Uiso calc R 1 1 . .
    C C15 1.3101(13) -0.3826(9) 0.4310(3) 0.033(3) Uani d . 1 1 . .
    C C16 1.3879(12) -0.3373(8) 0.3914(3) 0.031(3) Uani d . 1 1 . .
    H H16A 1.4704 -0.3758 0.3724 0.037 Uiso calc R 1 1 . .
    C C17 1.2990(12) -0.5374(8) 0.4725(4) 0.033(3) Uani d . 1 1 . .
    H H17A 1.2150 -0.5068 0.4941 0.040 Uiso calc R 1 1 . .
    C C18 1.3492(14) -0.6418(8) 0.4791(4) 0.035(3) Uani d . 1 1 . .
    C C19 1.3045(14) -0.6992(9) 0.5186(4) 0.042(3) Uani d . 1 1 . .
    H H19A 1.2341 -0.6695 0.5435 0.051 Uiso calc R 1 1 . .
    C C20 1.3595(14) -0.7977(10) 0.5228(4) 0.043(3) Uani d . 1 1 . .
    H H20A 1.3260 -0.8378 0.5496 0.052 Uiso calc R 1 1 . .
    C C21 1.4685(16) -0.8371(9) 0.4854(4) 0.050(3) Uani d . 1 1 . .
    H H21A 1.5134 -0.9045 0.4872 0.060 Uiso calc R 1 1 . .
    C C22 1.5098(16) -0.7777(9) 0.4462(4) 0.049(3) Uani d . 1 1 . .
    H H22A 1.5814 -0.8060 0.4212 0.058 Uiso calc R 1 1 . .
loop_
    _atom_site_aniso_label
    _atom_site_aniso_U_11
    _atom_site_aniso_U_22
    _atom_site_aniso_U_33
    _atom_site_aniso_U_12
    _atom_site_aniso_U_13
    _atom_site_aniso_U_23
    I1 0.0911(7) 0.0473(6) 0.0383(5) -0.0199(5) -0.0001(4) -0.0023(4)
    I2 0.0311(4) 0.0564(6) 0.0292(4) 0.0023(3) -0.0015(3) 0.0035(4)
    Cu1 0.0506(8) 0.0436(9) 0.0259(7) 0.0010(6) 0.0002(6) 0.0026(6)
    Cu2 0.0346(7) 0.0508(10) 0.0241(7) 0.0002(6) 0.0001(5) 0.0010(6)
    N1 0.048(6) 0.047(6) 0.023(5) 0.004(5) -0.001(4) -0.002(4)
    N2 0.037(5) 0.034(6) 0.024(5) 0.001(4) -0.005(4) 0.007(4)
    N3 0.031(5) 0.039(6) 0.046(6) -0.005(4) -0.009(4) 0.003(5)
    N4 0.033(5) 0.040(6) 0.034(5) 0.006(4) 0.000(4) -0.012(5)
    N5 0.029(4) 0.041(6) 0.019(4) 0.004(4) -0.005(3) -0.003(4)
    N6 0.035(5) 0.036(6) 0.038(5) -0.010(4) -0.007(4) -0.008(5)
    C1 0.051(7) 0.046(8) 0.030(6) 0.006(6) 0.004(5) -0.003(5)
    C2 0.044(7) 0.065(9) 0.024(6) 0.006(6) 0.004(5) 0.001(6)
    C3 0.047(7) 0.037(7) 0.029(6) 0.013(5) -0.009(5) 0.005(5)
    C4 0.036(6) 0.037(7) 0.037(7) 0.005(5) -0.003(5) 0.000(6)
    C5 0.030(6) 0.036(7) 0.025(6) 0.000(5) -0.004(4) -0.003(5)
    C6 0.055(7) 0.034(7) 0.019(5) -0.003(5) -0.001(5) 0.002(5)
    C7 0.042(6) 0.038(7) 0.022(6) -0.005(5) -0.004(5) -0.001(5)
    C8 0.044(7) 0.047(8) 0.034(6) -0.009(6) 0.005(5) -0.007(6)
    C9 0.049(7) 0.037(7) 0.046(8) 0.003(6) -0.017(6) -0.014(6)
    C10 0.040(7) 0.052(9) 0.054(8) 0.018(6) -0.004(6) -0.007(7)
    C11 0.040(7) 0.048(8) 0.045(7) -0.006(6) -0.004(5) 0.005(6)
    C12 0.037(6) 0.031(7) 0.053(8) 0.006(5) -0.008(5) -0.005(6)
    C13 0.031(6) 0.043(8) 0.061(8) -0.003(5) 0.008(5) -0.007(6)
    C14 0.036(6) 0.047(8) 0.037(6) -0.005(5) 0.006(5) -0.009(6)
    C15 0.028(5) 0.047(8) 0.025(6) -0.001(5) -0.008(4) 0.002(5)
    C16 0.025(5) 0.039(7) 0.030(6) -0.011(5) -0.005(4) -0.008(5)
    C17 0.020(5) 0.048(8) 0.031(6) -0.005(5) -0.006(4) 0.013(5)
    C18 0.038(6) 0.038(7) 0.028(6) -0.008(5) -0.014(5) 0.000(5)
    C19 0.042(6) 0.055(9) 0.030(6) -0.010(6) 0.004(5) 0.011(6)
    C20 0.043(7) 0.052(9) 0.035(7) -0.006(6) -0.008(5) 0.008(6)
    C21 0.062(8) 0.033(8) 0.054(8) -0.008(6) -0.019(6) -0.002(6)
    C22 0.068(8) 0.038(8) 0.040(7) -0.010(6) 0.004(6) -0.008(6)
_geom_special_details
;
All e.s.d.'s (except the e.s.d. in the dihedral angle between two l.s. planes)
are estimated using the full covariance matrix. The cell e.s.d.'s are taken
into account individually in the estimation of e.s.d.'s in distances, angles
and torsion angles; correlations between e.s.d.'s in cell parameters are only
used when they are defined by crystal symmetry. An approximate (isotropic)
treatment of cell e.s.d.'s is used for estimating e.s.d.'s involving l.s.
planes.
;
loop_
    _geom_bond_atom_site_label_1
    _geom_bond_atom_site_label_2
    _geom_bond_site_symmetry_2
    _geom_bond_distance
    _geom_bond_publ_flag
    I1 Cu1 . 2.5645(16) ?
    I2 Cu2 . 2.5832(14) ?
    Cu1 N4 . 1.980(9) ?
    Cu1 N3 . 2.074(9) ?
    Cu1 N2 . 2.078(8) ?
    Cu2 N1 . 2.018(8) ?
    Cu2 N6 2_755 2.053(9) ?
    Cu2 N5 2_755 2.107(8) ?
    N1 C5 . 1.350(12) ?
    N1 C1 . 1.361(13) ?
    N2 C6 . 1.291(12) ?
    N2 C4 . 1.445(12) ?
    N3 C11 . 1.341(13) ?
    N3 C7 . 1.362(12) ?
    N4 C12 . 1.323(12) ?
    N4 C16 . 1.372(13) ?
    N5 C17 . 1.270(12) ?
    N5 C15 . 1.426(13) ?
    N5 Cu2 2_745 2.107(8) ?
    N6 C22 . 1.347(14) ?
    N6 C18 . 1.376(13) ?
    N6 Cu2 2_745 2.053(9) ?
    C1 C2 . 1.376(14) ?
    C1 H1A . 0.9500 ?
    C2 C3 . 1.386(14) ?
    C2 H2A . 0.9500 ?
    C3 C4 . 1.358(14) ?
    C3 H3A . 0.9500 ?
    C4 C5 . 1.339(13) ?
    C5 H5A . 0.9500 ?
    C6 C7 . 1.443(14) ?
    C6 H6A . 0.9500 ?
    C7 C8 . 1.365(14) ?
    C8 C9 . 1.372(15) ?
    C8 H8A . 0.9500 ?
    C9 C10 . 1.371(15) ?
    C9 H9A . 0.9500 ?
    C10 C11 . 1.382(14) ?
    C10 H10A . 0.9500 ?
    C11 H11A . 0.9500 ?
    C12 C13 . 1.415(15) ?
    C12 H12A . 0.9500 ?
    C13 C14 . 1.362(15) ?
    C13 H13A . 0.9500 ?
    C14 C15 . 1.390(14) ?
    C14 H14A . 0.9500 ?
    C15 C16 . 1.381(13) ?
    C16 H16A . 0.9500 ?
    C17 C18 . 1.439(15) ?
    C17 H17A . 0.9500 ?
    C18 C19 . 1.382(14) ?
    C19 C20 . 1.366(16) ?
    C19 H19A . 0.9500 ?
    C20 C21 . 1.413(15) ?
    C20 H20A . 0.9500 ?
    C21 C22 . 1.382(16) ?
    C21 H21A . 0.9500 ?
    C22 H22A . 0.9500 ?
loop_
    _geom_angle_atom_site_label_1
    _geom_angle_atom_site_label_2
    _geom_angle_atom_site_label_3
    _geom_angle_site_symmetry_1
    _geom_angle_site_symmetry_3
    _geom_angle
    _geom_angle_publ_flag
    N4 Cu1 N3 . . 119.2(4) ?
    N4 Cu1 N2 . . 125.5(3) ?
    N3 Cu1 N2 . . 80.4(3) ?
    N4 Cu1 I1 . . 105.3(3) ?
    N3 Cu1 I1 . . 112.1(2) ?
    N2 Cu1 I1 . . 112.9(2) ?
    N1 Cu2 N6 . 2_755 126.9(3) ?
    N1 Cu2 N5 . 2_755 113.9(3) ?
    N6 Cu2 N5 2_755 2_755 79.8(3) ?
    N1 Cu2 I2 . . 109.9(2) ?
    N6 Cu2 I2 2_755 . 106.7(2) ?
    N5 Cu2 I2 2_755 . 117.3(2) ?
    C5 N1 C1 . . 118.5(9) ?
    C5 N1 Cu2 . . 121.7(7) ?
    C1 N1 Cu2 . . 119.7(7) ?
    C6 N2 C4 . . 122.4(9) ?
    C6 N2 Cu1 . . 111.2(7) ?
    C4 N2 Cu1 . . 126.4(6) ?
    C11 N3 C7 . . 116.3(9) ?
    C11 N3 Cu1 . . 131.4(8) ?
    C7 N3 Cu1 . . 112.3(7) ?
    C12 N4 C16 . . 116.4(9) ?
    C12 N4 Cu1 . . 122.0(8) ?
    C16 N4 Cu1 . . 120.5(6) ?
    C17 N5 C15 . . 121.6(9) ?
    C17 N5 Cu2 . 2_745 111.3(7) ?
    C15 N5 Cu2 . 2_745 126.8(6) ?
    C22 N6 C18 . . 117.7(9) ?
    C22 N6 Cu2 . 2_745 128.6(7) ?
    C18 N6 Cu2 . 2_745 113.1(7) ?
    N1 C1 C2 . . 121.3(10) ?
    N1 C1 H1A . . 119.3 ?
    C2 C1 H1A . . 119.3 ?
    C1 C2 C3 . . 118.2(10) ?
    C1 C2 H2A . . 120.9 ?
    C3 C2 H2A . . 120.9 ?
    C4 C3 C2 . . 119.5(10) ?
    C4 C3 H3A . . 120.2 ?
    C2 C3 H3A . . 120.2 ?
    C5 C4 C3 . . 120.5(10) ?
    C5 C4 N2 . . 124.3(9) ?
    C3 C4 N2 . . 115.2(9) ?
    C4 C5 N1 . . 121.8(9) ?
    C4 C5 H5A . . 119.1 ?
    N1 C5 H5A . . 119.1 ?
    N2 C6 C7 . . 121.3(9) ?
    N2 C6 H6A . . 119.4 ?
    C7 C6 H6A . . 119.4 ?
    N3 C7 C8 . . 122.0(10) ?
    N3 C7 C6 . . 114.4(9) ?
    C8 C7 C6 . . 123.5(10) ?
    C7 C8 C9 . . 120.7(11) ?
    C7 C8 H8A . . 119.6 ?
    C9 C8 H8A . . 119.6 ?
    C10 C9 C8 . . 118.5(11) ?
    C10 C9 H9A . . 120.8 ?
    C8 C9 H9A . . 120.8 ?
    C9 C10 C11 . . 118.2(11) ?
    C9 C10 H10A . . 120.9 ?
    C11 C10 H10A . . 120.9 ?
    N3 C11 C10 . . 124.3(11) ?
    N3 C11 H11A . . 117.8 ?
    C10 C11 H11A . . 117.8 ?
    N4 C12 C13 . . 123.7(11) ?
    N4 C12 H12A . . 118.2 ?
    C13 C12 H12A . . 118.2 ?
    C14 C13 C12 . . 119.0(10) ?
    C14 C13 H13A . . 120.5 ?
    C12 C13 H13A . . 120.5 ?
    C13 C14 C15 . . 118.5(10) ?
    C13 C14 H14A . . 120.8 ?
    C15 C14 H14A . . 120.8 ?
    C16 C15 C14 . . 119.4(11) ?
    C16 C15 N5 . . 114.6(9) ?
    C14 C15 N5 . . 125.9(9) ?
    N4 C16 C15 . . 122.9(9) ?
    N4 C16 H16A . . 118.5 ?
    C15 C16 H16A . . 118.5 ?
    N5 C17 C18 . . 121.6(10) ?
    N5 C17 H17A . . 119.2 ?
    C18 C17 H17A . . 119.2 ?
    N6 C18 C19 . . 121.5(10) ?
    N6 C18 C17 . . 113.8(9) ?
    C19 C18 C17 . . 124.7(10) ?
    C20 C19 C18 . . 121.5(11) ?
    C20 C19 H19A . . 119.3 ?
    C18 C19 H19A . . 119.3 ?
    C19 C20 C21 . . 116.8(11) ?
    C19 C20 H20A . . 121.6 ?
    C21 C20 H20A . . 121.6 ?
    C22 C21 C20 . . 120.1(11) ?
    C22 C21 H21A . . 119.9 ?
    C20 C21 H21A . . 119.9 ?
    N6 C22 C21 . . 122.4(11) ?
    N6 C22 H22A . . 118.8 ?
    C21 C22 H22A . . 118.8 ?
loop_
    _geom_hbond_atom_site_label_D
    _geom_hbond_atom_site_label_H
    _geom_hbond_atom_site_label_A
    _geom_hbond_site_symmetry_A
    _geom_hbond_distance_DH
    _geom_hbond_distance_HA
    _geom_hbond_distance_DA
    _geom_hbond_angle_DHA
    C22 H22A I1 1_545 0.95 3.03 3.789(12) 138
    C20 H20A I1 3_846 0.95 3.14 4.025(12) 156
    C17 H17A I2 4_656 0.95 3.16 4.011(11) 149
_iucr_refine_instructions_details
;
TITL k11145 in P2(1)/n  [solvent molecule not included in formula here]
CELL 0.71073   7.1800  13.2303  27.9383  90.000  90.741  90.000
ZERR    4  0.0002  0.0007  0.0013  0.0000  0.0030  0.0000
LATT  1
SYMM 1/2 - X, 1/2 + Y, 1/2 - Z
SFAC C  H  N  Cu I
DISP C    0.00330   0.00160
DISP H    0.00000   0.00000
DISP N    0.00610   0.00330
DISP Cu   0.32010   1.26510
DISP I   -0.47420   1.81190
UNIT    88   72   24    8    8
ACTA
TEMP -123
SIZE 0.17, 0.12, 0.10
BOND $H
FMAP 2
PLAN  20
L.S.  4
WGHT    0.094300
FVAR       1.01270
I1    5    1.609882   -0.004592    0.367867    11.00000    0.09105    0.04734 =
         0.03832   -0.00229   -0.00007   -0.01992
I2    5    0.615010   -0.054988    0.100178    11.00000    0.03110    0.05636 =
         0.02923    0.00353   -0.00154    0.00231
CU1   4    1.503630   -0.171268    0.329433    11.00000    0.05055    0.04357 =
         0.02585    0.00259    0.00019    0.00096
CU2   4    0.972286   -0.074497    0.107226    11.00000    0.03460    0.05079 =
         0.02413    0.00104    0.00013    0.00018
N1    3    1.052555   -0.068364    0.176650    11.00000    0.04802    0.04738 =
         0.02262   -0.00156   -0.00124    0.00402
N2    3    1.431204   -0.155860    0.257557    11.00000    0.03731    0.03387 =
         0.02418    0.00735   -0.00510    0.00052
N3    3    1.722796   -0.249213    0.298873    11.00000    0.03128    0.03899 =
         0.04557    0.00287   -0.00855   -0.00471
N4    3    1.351446   -0.239193    0.378500    11.00000    0.03304    0.04038 =
         0.03420   -0.01172    0.00036    0.00627
N5    3    1.364297   -0.485198    0.438422    11.00000    0.02905    0.04062 =
         0.01865   -0.00310   -0.00527    0.00398
N6    3    1.452179   -0.681147    0.442267    11.00000    0.03521    0.03609 =
         0.03843   -0.00781   -0.00740   -0.00998
C1    1    0.941060   -0.022359    0.209097    11.00000    0.05127    0.04559 =
         0.02984   -0.00309    0.00380    0.00594
AFIX  43
H1A   2    0.826203    0.006287    0.198661    11.00000   -1.20000
AFIX   0
C2    1    0.991311   -0.016487    0.256727    11.00000    0.04401    0.06519 =
         0.02352    0.00086    0.00356    0.00573
AFIX  43
H2A   2    0.914666    0.017588    0.279010    11.00000   -1.20000
AFIX   0
C3    1    1.156724   -0.061621    0.271298    11.00000    0.04663    0.03734 =
         0.02894    0.00490   -0.00858    0.01309
AFIX  43
H3A   2    1.194847   -0.059293    0.303967    11.00000   -1.20000
AFIX   0
C4    1    1.263975   -0.109214    0.238545    11.00000    0.03557    0.03750 =
         0.03676   -0.00048   -0.00313    0.00474
C5    1    1.210853   -0.112888    0.192470    11.00000    0.02997    0.03619 =
         0.02460   -0.00349   -0.00380    0.00034
AFIX  43
H5A   2    1.286696   -0.147806    0.170295    11.00000   -1.20000
AFIX   0
C6    1    1.558892   -0.192096    0.230363    11.00000    0.05533    0.03411 =
         0.01919    0.00244   -0.00090   -0.00338
AFIX  43
H6A   2    1.546443   -0.185278    0.196623    11.00000   -1.20000
AFIX   0
C7    1    1.720182   -0.242762    0.250221    11.00000    0.04195    0.03811 =
         0.02189   -0.00109   -0.00415   -0.00491
C8    1    1.855278   -0.285756    0.222982    11.00000    0.04432    0.04692 =
         0.03440   -0.00715    0.00469   -0.00913
AFIX  43
H8A   2    1.847829   -0.280578    0.189096    11.00000   -1.20000
AFIX   0
C9    1    2.001746   -0.336378    0.243988    11.00000    0.04900    0.03712 =
         0.04648   -0.01406   -0.01682    0.00315
AFIX  43
H9A   2    2.095530   -0.366564    0.225036    11.00000   -1.20000
AFIX   0
C10   1    2.009591   -0.342380    0.292967    11.00000    0.04027    0.05216 =
         0.05436   -0.00666   -0.00366    0.01793
AFIX  43
H10A  2    2.110084   -0.375668    0.308821    11.00000   -1.20000
AFIX   0
C11   1    1.867461   -0.298730    0.318646    11.00000    0.04046    0.04834 =
         0.04538    0.00484   -0.00406   -0.00588
AFIX  43
H11A  2    1.872540   -0.304149    0.352545    11.00000   -1.20000
AFIX   0
C12   1    1.236201   -0.188459    0.406187    11.00000    0.03665    0.03102 =
         0.05335   -0.00519   -0.00829    0.00599
AFIX  43
H12A  2    1.212208   -0.119575    0.398750    11.00000   -1.20000
AFIX   0
C13   1    1.146682   -0.231020    0.446246    11.00000    0.03092    0.04279 =
         0.06057   -0.00685    0.00802   -0.00291
AFIX  43
H13A  2    1.058833   -0.192767    0.463800    11.00000   -1.20000
AFIX   0
C14   1    1.188425   -0.327711    0.459254    11.00000    0.03607    0.04679 =
         0.03693   -0.00877    0.00585   -0.00496
AFIX  43
H14A  2    1.135588   -0.356952    0.487010    11.00000   -1.20000
AFIX   0
C15   1    1.310103   -0.382619    0.430989    11.00000    0.02771    0.04694 =
         0.02485    0.00212   -0.00773   -0.00110
C16   1    1.387926   -0.337319    0.391442    11.00000    0.02478    0.03863 =
         0.02980   -0.00841   -0.00513   -0.01058
AFIX  43
H16A  2    1.470378   -0.375825    0.372357    11.00000   -1.20000
AFIX   0
C17   1    1.298962   -0.537405    0.472481    11.00000    0.01999    0.04848 =
         0.03059    0.01327   -0.00561   -0.00548
AFIX  43
H17A  2    1.214986   -0.506779    0.494115    11.00000   -1.20000
AFIX   0
C18   1    1.349153   -0.641823    0.479060    11.00000    0.03845    0.03793 =
         0.02838    0.00035   -0.01370   -0.00783
C19   1    1.304525   -0.699204    0.518641    11.00000    0.04192    0.05534 =
         0.02973    0.01063    0.00427   -0.00969
AFIX  43
H19A  2    1.234053   -0.669474    0.543508    11.00000   -1.20000
AFIX   0
C20   1    1.359467   -0.797660    0.522796    11.00000    0.04299    0.05204 =
         0.03516    0.00839   -0.00836   -0.00551
AFIX  43
H20A  2    1.326024   -0.837751    0.549554    11.00000   -1.20000
AFIX   0
C21   1    1.468464   -0.837083    0.485389    11.00000    0.06189    0.03320 =
         0.05431   -0.00248   -0.01897   -0.00816
AFIX  43
H21A  2    1.513411   -0.904530    0.487166    11.00000   -1.20000
AFIX   0
C22   1    1.509788   -0.777714    0.446235    11.00000    0.06803    0.03774 =
         0.03997   -0.00756    0.00434   -0.01043
AFIX  43
H22A  2    1.581400   -0.806029    0.421218    11.00000   -1.20000
HKLF 4
REM  k11145 in P2(1)/n
REM R1 =  0.0604 for   2627 Fo > 4sig(Fo)  and  0.1273 for all   4676 data
REM    289 parameters refined using      0 restraints
END
WGHT      0.0946      0.0000
REM Highest difference peak  1.388,  deepest hole -1.242,  1-sigma level  0.210
Q1    1   0.6137  0.0535  0.1013  11.00000  0.05    1.39
Q2    1   1.4037  0.0539  0.3644  11.00000  0.05    1.34
Q3    1   1.6015 -0.1092  0.3682  11.00000  0.05    1.34
Q4    1   2.1238 -0.4914  0.3330  11.00000  0.05    1.14
Q5    1   1.5974 -0.3409  0.3724  11.00000  0.05    1.05
Q6    1   2.0054 -0.3360  0.1675  11.00000  0.05    1.04
Q7    1   1.8470 -0.1748  0.3348  11.00000  0.05    1.03
Q8    1   1.5956  0.1146  0.3683  11.00000  0.05    1.02
Q9    1   1.2203 -0.5563  0.4047  11.00000  0.05    0.94
Q10   1   1.5050 -0.0912  0.3987  11.00000  0.05    0.90
Q11   1   1.5661 -0.2942  0.3940  11.00000  0.05    0.87
Q12   1   1.9017 -0.3216  0.4006  11.00000  0.05    0.85
Q13   1   1.2346 -0.6753  0.5682  11.00000  0.05    0.83
Q14   1   1.1507 -0.0538  0.1612  11.00000  0.05    0.83
Q15   1   1.5078  0.0638  0.3303  11.00000  0.05    0.83
Q16   1   0.4839 -0.1610  0.1039  11.00000  0.05    0.81
Q17   1   0.6987 -0.1565  0.0683  11.00000  0.05    0.79
Q18   1   1.4301 -0.0635  0.3608  11.00000  0.05    0.79
Q19   1   0.4306 -0.0625  0.1008  11.00000  0.05    0.78
Q20   1   1.4969 -0.3169  0.3886  11.00000  0.05    0.77
;
loop_
    _platon_squeeze_void_nr
    _platon_squeeze_void_average_x
    _platon_squeeze_void_average_y
    _platon_squeeze_void_average_z
    _platon_squeeze_void_volume
    _platon_squeeze_void_count_electrons
    _platon_squeeze_void_content
    1 0.000 0.000 0.500 196 60 ' '
    2 0.500 0.500 0.000 196 60 ' '
_platon_squeeze_details
;
During the
refinement of the structure, electron density peaks were located
that were believed to be highly disordered
solvent molecules (possibly acetonitrile).
Attempts made to model the solvent molecule were not successful.
The SQUEEZE option in PLATON (Spek, 2003) indicated there were
solvent cavities with a total volume of 196 \%A^3^ containing
approximately 60 electrons per unit cell.
In the final cycles of refinement, this contribution to the
electron density was removed from the observed data. The
density, the F(000) value, the molecular weight and the formula are
given without taking into account the results obtained with the
SQUEEZE option PLATON (Spek, 2003). Similar treatments of disordered
solvent molecules were carried out by St\"ahler et al. (2001),
Cox et al. (2003), Mohamed et al. (2003) and Athimoolam et al. (2005).
References:
Spek, A. L. (2003). J. Appl. Cryst. 36, 7-13
Athimoolam, S., Kumar, J., Ramakrishnan, V. & Rajaram, R.K. (2005).
Acta Cryst. E61, m2014-m2017.
Cox, J.P., Kumarasammy, Y., Nahar, L., Sarkar D.S. & Shoeb, M.
(2003). Acta Cryst. E59, o975-o977.
Mohamed, A.A., Krause Bauer, A.J., Bruce, E.A. & Bruce M.R.M.
(2003). Acta Cryst. C59, m84-m86.
St\"ahler, R., N\"ather, C. & Bensch, W. (2001). Acta Cryst.
C57, 26-27.
;
data_global
_journal_date_recd_electronic     2012-07-16
_journal_date_accepted     2012-08-29
_journal_name_full     'Acta Crystallographica, Section E'
_journal_year     2012
_journal_volume     68
_journal_issue     10
_journal_page_first     m1277
_journal_page_last     m1278
_journal_paper_category     QM
_journal_paper_doi     10.1107/S1600536812037270
_journal_coeditor_code     SU2480
_publ_contact_author_name     'Ali Mahmoudi'
_publ_contact_author_address
;
Department of Chemistry
Islamic Azad University
Karaj Branch
Karaj
Iran
;
_publ_contact_author_email     Mahmoudi_Ali@yahoo.com
_publ_contact_author_fax     '98 263 4401414'
_publ_contact_author_phone     '98 263 4401414'
_publ_section_title
;\
<i>catena</i>-Poly[[[iodidocopper(I)]-{\m-<i>N</i>-[(pyridin-2-yl-\k<i>N</i>)\
methylidene]pyridin-3-amine-\k^2^<i>N</i>^3^:<i>N</i>^1^}] acetonitrile
hemisolvate]
;
loop_
    _publ_author_name
    _publ_author_footnote
    _publ_author_address
    'Mahmoudi, Ali' .
;
Department of Chemistry,
Islamic Azad University,
Karaj Branch,
Karaj,
Iran
;
    'Dehghanpour, Saeed' .
;
Department of Chemistry
Alzahra University
Tehran
Iran
;
    'Babakhodaverdi, Mojtaba' .
;
Department of Chemistry,
Islamic Azad University,
Karaj Branch,
Karaj,
Iran
;
