# Supplementary material for: catena-Poly[[[iodidocopper(I)]-{μ-N-[(pyridin-2-yl-κN)methyl­idene]pyridin-3-amine-κ2 N 3:N 1}] acetonitrile hemisolvate]
Source: Acta Crystallogr Sect E Struct Rep Online. 2012 Sep 19;68(Pt 10):m1277–8. doi: 10.1107/S1600536812037270 (PMC3470156; doi:10.1107/S1600536812037270)
Supplement: Supplementary file 2 [file e-68-m1277-Isup2.hkl]

#
# h,k,l, Fc-squared, Fo-squared, sigma(Fo-squared) and status flag
#
data_I
_shelx_title ' k11145    P 21/n       R = 0.06                    '
_shelx_refln_list_code   4
_shelx_F_calc_maximum    386.54
_exptl_crystal_F_000    1424.00
_reflns_d_resolution_high    0.8406
 
loop_
 _symmetry_equiv_pos_as_xyz
 x,y,z
 1/2-x,1/2+y,1/2-z
 -x,-y,-z
 1/2+x,1/2-y,1/2+z
 
_cell_length_a  7.18000
_cell_length_b  13.2303
_cell_length_c  27.9383
_cell_angle_alpha   90.000
_cell_angle_beta   90.741
_cell_angle_gamma   90.000
 
_shelx_F_squared_multiplier     1.000
 
loop_
 _refln_index_h
 _refln_index_k
 _refln_index_l
 _refln_F_squared_calc
 _refln_F_squared_meas
 _refln_F_squared_sigma
 _refln_observed_status
 _refln_sint/lambda
   2   0   0    50175.67    49556.50   1188.62 o   0.13929
   4   0   0     5589.21     4854.92    434.89 o   0.27857
   6   0   0      654.62       88.73    325.68 o   0.41786
   8   0   0     5145.78     4792.52    874.65 o   0.55715
   1   1   0    33859.17    32301.48    275.95 o   0.07924
   2   1   0     7612.80     7331.63    136.51 o   0.14432
   3   1   0    14642.51    14604.75    485.59 o   0.21232
   4   1   0      537.50      405.63     62.41 o   0.28113
   5   1   0    24087.32    25785.99    785.91 o   0.35026
   6   1   0       33.10      128.71    229.14 o   0.41957
   7   1   0      746.32        3.90    398.81 o   0.48897
   8   1   0      265.55      828.82    451.46 o   0.55843
   0   2   0    31297.94    31791.51   1071.61 o   0.07558
   1   2   0      767.70      850.27     99.46 o   0.10278
   2   2   0     5298.98     5791.00    160.89 o   0.15847
   3   2   0    17289.80    18095.54    411.48 o   0.22218
   4   2   0    27105.67    28772.67    468.04 o   0.28865
   5   2   0       81.55       77.03    102.38 o   0.35633
   6   2   0     2535.00     1986.24    420.26 o   0.42464
   7   2   0      120.56      246.70    345.18 o   0.49333
   8   2   0      711.72      811.27   1396.31 o   0.56225
   1   3   0     3444.36     3923.72     98.48 o   0.13306
   2   3   0    17006.60    16555.89    272.05 o   0.17960
   3   3   0    38416.97    38580.02    740.09 o   0.23771
   4   3   0      329.45      244.75     89.71 o   0.30076
   5   3   0    22208.51    25962.48    562.62 o   0.36621
   6   3   0    12167.56    14868.02    823.94 o   0.43297
   7   3   0      386.37       60.45    426.11 o   0.50052
   8   3   0      863.96        9.75    450.49 o   0.56857
   0   4   0    25851.23    21697.48    661.10 o   0.15117
   1   4   0    17796.49    16586.11    385.16 o   0.16644
   2   4   0     2104.38     2156.88     99.46 o   0.20555
   3   4   0    19998.02    19548.41    399.78 o   0.25788
   4   4   0    19625.10    19572.79    371.51 o   0.31695
   5   4   0      444.10      267.17     84.83 o   0.37962
   6   4   0      786.20      748.86    219.39 o   0.44437
   7   4   0     1392.69     1545.50    370.53 o   0.51041
   8   4   0      223.23      634.78    417.33 o   0.57729
   1   5   0    52101.61    46641.98    967.28 o   0.20139
   2   5   0    16211.97    15114.72    443.66 o   0.23475
   3   5   0      714.91      791.77    112.13 o   0.28171
   4   5   0      399.09      280.82     93.61 o   0.33662
   5   5   0      142.16        9.75    145.29 o   0.39618
   6   5   0     7036.93     8561.20    519.72 o   0.45860
   7   5   0      470.72      388.08    237.92 o   0.52285
   8   5   0     2040.00     1478.22    572.37 o   0.58832
   0   6   0    18159.01    18633.78   1470.42 o   0.22675
   1   6   0     4794.44     4083.64    242.79 o   0.23721
   2   6   0     6562.95     6286.34    256.45 o   0.26612
   3   6   0     8052.57     8598.26    353.95 o   0.30833
   4   6   0       44.32      245.72    117.01 o   0.35919
   5   6   0      437.17      369.56    132.61 o   0.41554
   6   6   0       39.22        0.00    156.99 o   0.47542
   7   6   0     1574.49     2371.40    527.52 o   0.53766
   1   7   0     9456.00     9095.55    356.88 o   0.27356
   2   7   0    10389.31    11118.84    352.00 o   0.29897
   3   7   0     7465.96     7959.58    361.75 o   0.33710
   4   7   0       35.00       94.58    123.84 o   0.38417
   5   7   0     2228.22     1832.18    211.59 o   0.43731
   6   7   0      456.53      199.89    247.67 o   0.49456
   7   7   0       44.47        0.00    483.64 o   0.55466
   0   8   0     6401.52     7898.15    473.89 o   0.30234
   1   8   0     3816.28     4245.50    339.33 o   0.31025
   2   8   0     9329.81    10523.07    365.66 o   0.33288
   3   8   0     1008.10      862.95    159.91 o   0.36750
   4   8   0      749.99      361.75    171.61 o   0.41111
   5   8   0     1697.68     1297.83    274.97 o   0.46115
   6   8   0      295.96      246.70    218.42 o   0.51577
   7   8   0      592.70       44.85    314.95 o   0.57365
   1   9   0      711.18      686.46    198.92 o   0.34719
   2   9   0      403.03      387.11    164.79 o   0.36754
   3   9   0      393.46      391.98    167.71 o   0.39917
   4   9   0      122.89      156.99    218.42 o   0.43965
   5   9   0      195.09       27.30    264.25 o   0.48677
   6   9   0        0.73        2.93    326.65 o   0.53879
   7   9   0      360.40      239.87    576.27 o   0.59443
   0  10   0      118.62      393.93    325.68 o   0.37792
   1  10   0      111.51      178.44    158.94 o   0.38428
   2  10   0       74.26       56.55    174.54 o   0.40277
   3  10   0      381.20      432.94    195.02 o   0.43183
   4  10   0        7.85       39.00    289.60 o   0.46950
   5  10   0      284.88      477.79    331.53 o   0.51389
   6  10   0       46.92      163.81    497.29 o   0.56341
   1  11   0      506.23     1020.91    541.17 o   0.42151
   2  11   0      246.97      149.19    272.05 o   0.43843
   3  11   0       44.55        0.00    502.17 o   0.46526
   4  11   0        2.93        0.00    301.30 o   0.50042
   5  11   0       85.86        0.98    342.25 o   0.54228
   6  11   0      222.62        3.90    398.81 o   0.58943
   0  12   0     7622.02    11295.33   1137.92 o   0.45350
   1  12   0       54.25       86.78    282.77 o   0.45882
   2  12   0     4321.26     5371.72    449.51 o   0.47441
   3  12   0       30.54       24.38    386.13 o   0.49932
   4  12   0      898.49      569.45    610.40 o   0.53223
   5  12   0      453.83       16.58    372.48 o   0.57177
   1  13   0      296.00        1.95    389.06 o   0.49621
   2  13   0      519.83       22.43    340.30 o   0.51066
   3  13   0      208.45        9.75    472.91 o   0.53388
   4  13   0       70.62      301.30    388.08 o   0.56478
   0  14   0      839.05      977.03    561.65 o   0.52909
   1  14   0        7.62      249.62    912.67 o   0.53365
   2  14   0      548.81      554.82    455.36 o   0.54712
   3  14   0      277.28        0.98    491.44 o   0.56885
   1  15   0        1.61        5.85    626.00 o   0.57114
   2  15   0      456.34        0.00    515.82 o   0.58374
  -7   0   1     1260.41      497.29    537.27 o   0.48760
  -5   0   1    11158.80    10857.52    685.48 o   0.34845
  -3   0   1     5656.42     4699.89    268.15 o   0.20947
  -1   0   1    15117.92    15303.88    191.12 o   0.07168
   1   0   1   149409.73   153740.89   2391.87 o   0.07213
   3   0   1    75483.98    71762.01   1470.42 o   0.20993
   5   0   1     7344.87     8787.42    542.14 o   0.34891
   7   0   1      808.85      386.13    626.98 o   0.48807
  -8   1   1       63.69      214.52    551.90 o   0.55849
  -7   1   1      171.80      457.31    442.69 o   0.48907
  -6   1   1     6554.69     6113.75   1019.93 o   0.41972
  -5   1   1       96.62       35.10    140.41 o   0.35049
  -4   1   1      667.75      445.61    166.74 o   0.28147
  -3   1   1     1344.44     1430.44     49.73 o   0.21285
  -2   1   1    55667.38    51791.38    672.81 o   0.14521
  -1   1   1       10.48       54.60     44.85 o   0.08103
   1   1   1     8985.58     8234.55    177.46 o   0.08143
   2   1   1    47683.15    48747.18    883.42 o   0.14565
   3   1   1     2028.50     2200.76    186.24 o   0.21330
   4   1   1      685.74      434.89     78.01 o   0.28192
   5   1   1      107.65      118.96    152.11 o   0.35095
   6   1   1     7524.24     8088.29    626.98 o   0.42018
   7   1   1      141.26        2.93    411.48 o   0.48953
   8   1   1     2281.87     1890.68    489.49 o   0.55895
  -8   2   1     1935.86     1512.35    647.45 o   0.56231
  -7   2   1      176.39      130.66    482.66 o   0.49343
  -6   2   1     2618.41     2830.66    394.91 o   0.42479
  -5   2   1     1371.77     1228.60    113.11 o   0.35655
  -4   2   1     2113.22     1932.61     98.48 o   0.28898
  -3   2   1    24157.32    23515.04    459.26 o   0.22269
  -2   2   1      869.22      515.82     36.08 o   0.15928
  -1   2   1     5845.39     6332.17    173.56 o   0.10417
   0   2   1    73188.54    69292.13   1100.87 o   0.07767
   1   2   1     8257.00     7270.20    139.44 o   0.10448
   2   2   1    21886.91    20722.40    385.16 o   0.15968
   3   2   1    28394.87    28511.34    436.84 o   0.22312
   4   2   1      415.42      352.00    109.21 o   0.28942
   5   2   1       11.63       41.93     58.50 o   0.35700
   6   2   1     1748.51     1881.90    337.38 o   0.42525
   7   2   1     2031.83     1883.85    452.44 o   0.49388
   8   2   1       27.87       35.10    458.29 o   0.56277
  -8   3   1      107.94      323.73    383.21 o   0.56862
  -7   3   1     1045.24      569.45    619.18 o   0.50061
  -6   3   1      956.14      709.86     90.68 o   0.43312
  -5   3   1     7806.73     8036.61    264.25 o   0.36643
  -4   3   1     3533.43     3687.75    186.24 o   0.30108
  -3   3   1    35146.15    36000.94    694.26 o   0.23818
  -2   3   1    27080.24    25190.22    451.46 o   0.18031
  -1   3   1    10436.19    10040.40    337.38 o   0.13414
   0   3   1      192.41      608.45    101.41 o   0.11478
   1   3   1     1827.95     2022.32     88.73 o   0.13438
   2   3   1     4230.08     3560.99     92.63 o   0.18067
   3   3   1      182.39      319.83     71.18 o   0.23859
   4   3   1      464.01      264.25     78.98 o   0.30151
   5   3   1     5358.55     5859.26    403.68 o   0.36687
   6   3   1     4134.18     4650.16    221.34 o   0.43356
   7   3   1       26.15      188.19    331.53 o   0.50106
   8   3   1     1671.52     1762.94    545.07 o   0.56908
  -8   4   1     3072.82     1675.19    510.94 o   0.57735
  -7   4   1      374.99      350.05    448.54 o   0.51050
  -6   4   1     4157.37     4255.25    324.70 o   0.44451
  -5   4   1     1192.46     1038.46    132.61 o   0.37983
  -4   4   1     7247.33     7655.35    248.65 o   0.31725
  -3   4   1    12689.28    12728.70    309.10 o   0.25832
  -2   4   1     7312.20     6691.98    170.64 o   0.20618
  -1   4   1    18855.86    17280.37    849.29 o   0.16730
   0   4   1    24191.31    25591.96    549.95 o   0.15222
   1   4   1    37111.42    37067.67    827.84 o   0.16750
   2   4   1     6420.60     6946.47    161.86 o   0.20649
   3   4   1       52.55       11.70     88.73 o   0.25869
   4   4   1     6927.09     5846.58    195.99 o   0.31766
   5   4   1      922.38      802.49    122.86 o   0.38025
   6   4   1     7347.21     8024.91    570.42 o   0.44494
   7   4   1     1096.60      922.43    321.78 o   0.51094
   8   4   1      159.96      295.45    410.51 o   0.57779
  -8   5   1      125.03        2.93    340.30 o   0.58837
  -7   5   1      414.37      325.68    199.89 o   0.52294
  -6   5   1      156.22      234.99    119.93 o   0.45874
  -5   5   1     2596.60     2551.78    277.90 o   0.39639
  -4   5   1     2050.51     1889.71    126.76 o   0.33690
  -3   5   1    53335.67    54412.40    953.63 o   0.28210
  -2   5   1      644.61      688.41    110.18 o   0.23529
  -1   5   1    13114.77    14805.62    654.28 o   0.20210
   0   5   1    37637.56    35286.20   1041.39 o   0.18981
   1   5   1      885.99      983.86     88.73 o   0.20226
   2   5   1    33459.84    33754.35    617.23 o   0.23557
   3   5   1       57.66       23.40     72.16 o   0.28245
   4   5   1      372.21      176.49    116.03 o   0.33728
   5   5   1     5584.37     5361.97    303.25 o   0.39679
   6   5   1       63.79       73.13    126.76 o   0.45916
   7   5   1      449.40      747.89    279.85 o   0.52337
   8   5   1      528.92     1024.81    901.95 o   0.58881
  -7   6   1      294.54        0.00    391.98 o   0.53775
  -6   6   1      551.67      274.97    149.19 o   0.47555
  -5   6   1     2292.61     2123.72    202.82 o   0.41573
  -4   6   1     1984.60     1656.66    135.54 o   0.35946
  -3   6   1     8090.02     8495.87    273.02 o   0.30869
  -2   6   1       20.48      395.88    107.26 o   0.26660
  -1   6   1     6843.79     6023.07    378.33 o   0.23781
   0   6   1    15561.64    14652.53    423.18 o   0.22746
   1   6   1    15557.83    13553.61    312.03 o   0.23795
   2   6   1    11352.45    11791.64    298.37 o   0.26684
   3   6   1      905.50      723.51    108.23 o   0.30901
   4   6   1      479.08      382.23    118.96 o   0.35982
   5   6   1     8480.17     8834.23    316.90 o   0.41612
   6   6   1      378.31      312.03    156.01 o   0.47596
   7   6   1       90.25      210.62    287.65 o   0.53817
  -7   7   1     3241.64     4810.07    517.77 o   0.55474
  -6   7   1     1078.22     1104.77    203.79 o   0.49469
  -5   7   1       54.35       26.33    141.39 o   0.43749
  -4   7   1     2480.59     2533.26    210.62 o   0.38442
  -3   7   1       86.86       60.45    143.34 o   0.33743
  -2   7   1     6334.37     6138.13    312.03 o   0.29940
  -1   7   1     4415.60     4732.06    268.15 o   0.27408
   0   7   1    26018.17    23917.74   1013.11 o   0.26515
   1   7   1     8944.03     8767.92    479.74 o   0.27420
   2   7   1     7714.96     7412.56    363.70 o   0.29962
   3   7   1     1124.68      839.54    157.96 o   0.33772
   4   7   1      304.52      123.84    130.66 o   0.38476
   5   7   1      743.42      443.66    158.94 o   0.43786
   6   7   1        2.64      115.06    215.49 o   0.49508
   7   7   1       67.92        1.95    302.27 o   0.55515
  -7   8   1        0.67        1.95    302.27 o   0.57373
  -6   8   1       12.31      110.18    233.04 o   0.51589
  -5   8   1     7080.17     8517.33    473.89 o   0.46133
  -4   8   1      804.68      623.08    163.81 o   0.41134
  -3   8   1     9815.89    10913.10    352.98 o   0.36781
  -2   8   1        1.21       39.00    142.36 o   0.33326
  -1   8   1     1649.62     1671.29    184.29 o   0.31072
   0   8   1     2553.35     1826.33    199.89 o   0.30287
   1   8   1     3118.62     2935.97    199.89 o   0.31082
   2   8   1     1691.35     1431.42    178.44 o   0.33346
   3   8   1    14171.20    15526.20    462.19 o   0.36807
   4   8   1      336.61       16.58    148.21 o   0.41166
   5   8   1     5312.49     5410.72    305.20 o   0.46168
   6   8   1       93.78       48.75    203.79 o   0.51627
   7   8   1       15.62        0.00    319.83 o   0.57412
  -7   9   1      119.82       39.98    857.10 o   0.59451
  -6   9   1     1593.21     1096.97    447.56 o   0.53891
  -5   9   1      134.29      437.81    228.17 o   0.48693
  -4   9   1     7786.30     8429.57    466.09 o   0.43987
  -3   9   1      638.35      554.82    200.87 o   0.39945
  -2   9   1       38.94       49.73    160.89 o   0.36789
  -1   9   1     1596.94     1510.40    273.02 o   0.34760
   0   9   1    17972.16    19825.33    641.60 o   0.34060
   1   9   1      280.92      352.98    183.32 o   0.34769
   2   9   1     1193.63      967.28    160.89 o   0.36807
   3   9   1      784.14      915.60    217.44 o   0.39970
   4   9   1     6510.28     6316.57    326.65 o   0.44016
   5   9   1      219.52      294.47    271.07 o   0.48726
   6   9   1       34.48       39.00    289.60 o   0.53927
   7   9   1       10.22      126.76    452.44 o   0.59489
  -6  10   1     1213.08     1739.54    865.87 o   0.56352
  -5  10   1     1981.07     2066.19    371.51 o   0.51404
  -4  10   1     1943.68     2067.17    321.78 o   0.46970
  -3  10   1     6817.32     7370.63    434.89 o   0.43209
  -2  10   1     1470.07     1406.07    336.40 o   0.40309
  -1  10   1     3882.30     4178.22    378.33 o   0.38466
   0  10   1     3006.80     2550.81    340.30 o   0.37834
   1  10   1     5627.31     6058.17    369.56 o   0.38474
   2  10   1     7966.99     8833.25    408.56 o   0.40325
   3  10   1       53.61        8.78    195.99 o   0.43231
   4  10   1      266.96      306.18    251.57 o   0.46998
   5  10   1     2608.85     2296.31    571.40 o   0.51436
   6  10   1      200.90        1.95    333.48 o   0.56387
  -6  11   1      220.31      358.83    386.13 o   0.58954
  -5  11   1       36.38        3.90    308.13 o   0.54243
  -4  11   1     2931.36     3237.27    678.66 o   0.50061
  -3  11   1     1218.29      945.83    308.13 o   0.46550
  -2  11   1       25.12        1.95    199.89 o   0.43872
  -1  11   1      669.93      459.26    301.30 o   0.42185
   0  11   1     4794.55     4699.89    582.12 o   0.41610
   1  11   1     2379.72     2833.58    337.38 o   0.42192
   2  11   1      345.91      374.43    224.27 o   0.43887
   3  11   1      680.82      357.85    230.12 o   0.46571
   4  11   1      733.28      298.37    280.82 o   0.50087
   5  11   1      460.96      283.75    348.10 o   0.54273
   6  11   1      260.47        5.85    421.23 o   0.58986
  -5  12   1     1347.04      537.27    333.48 o   0.57191
  -4  12   1      294.58      421.23    419.28 o   0.53241
  -3  12   1       75.86      460.24    385.16 o   0.49954
  -2  12   1     1520.06     1165.22    443.66 o   0.47468
  -1  12   1     3281.61     3887.64    519.72 o   0.45913
   0  12   1       41.62      618.20    410.51 o   0.45386
   1  12   1     8053.58     9907.79    783.96 o   0.45920
   2  12   1     2078.68     2137.38    438.79 o   0.47482
   3  12   1      126.80       85.81    428.06 o   0.49974
   4  12   1      758.25      537.27    361.75 o   0.53265
   5  12   1       37.47      134.56    391.98 o   0.57219
  -4  13   1      631.46      300.32    673.78 o   0.56495
  -3  13   1      877.75      388.08    391.98 o   0.53409
  -2  13   1      322.39      333.48    387.11 o   0.51091
  -1  13   1     1412.44     1056.99    543.12 o   0.49650
   0  13   1      977.03      476.81    778.11 o   0.49162
   1  13   1       11.43        5.85    439.76 o   0.49656
   2  13   1       74.28        3.90    338.35 o   0.51104
   3  13   1      543.72      579.20    486.57 o   0.53427
   4  13   1      494.33      424.16    475.84 o   0.56518
  -3  14   1      473.31        5.85    511.92 o   0.56904
  -2  14   1     1827.64     1505.52    838.57 o   0.54735
  -1  14   1        0.28      294.47    363.70 o   0.53392
   0  14   1        6.18      272.05    347.13 o   0.52939
   1  14   1     1692.41     1149.62    507.04 o   0.53398
   2  14   1     1018.42      475.84    462.19 o   0.54747
   3  14   1      300.25     1025.78    527.52 o   0.56921
  -2  15   1     1837.38      920.48    524.59 o   0.58396
  -1  15   1        2.63        1.95    573.35 o   0.57139
   0  15   1       83.82      293.50    964.35 o   0.56716
   1  15   1     1514.74      533.37    464.14 o   0.57145
   2  15   1      196.04      611.38    809.32 o   0.58407
  -8   0   2     1276.89      381.26    749.84 o   0.55784
  -6   0   2     7354.89     7653.40    769.34 o   0.41893
  -4   0   2    14801.20    14844.62    554.82 o   0.28041
  -2   0   2     2293.16     2030.12    226.22 o   0.14336
   2   0   2    10581.64    11430.87    202.82 o   0.14426
   4   0   2     2712.31     2888.19     94.58 o   0.28132
   6   0   2     7173.30     7492.52    857.10 o   0.41985
   8   0   2     1134.69      365.66    784.94 o   0.55876
  -8   1   2       76.25      400.76    531.42 o   0.55911
  -7   1   2      167.80      217.44    848.32 o   0.48982
  -6   1   2       50.94      123.84    224.27 o   0.42063
  -5   1   2      685.08      575.30    164.79 o   0.35163
  -4   1   2      589.44      554.82    156.99 o   0.28294
  -3   1   2        0.66       57.53     37.05 o   0.21487
  -2   1   2     1485.60     1205.20     51.68 o   0.14826
  -1   1   2     2619.52     2760.45     93.61 o   0.08658
   1   1   2      131.99      156.99     46.80 o   0.08732
   2   1   2    14693.26    16777.23    384.18 o   0.14913
   3   1   2     2998.06     3364.03    136.51 o   0.21577
   4   1   2     1888.78     1686.89     84.83 o   0.28385
   5   1   2     2388.57     2401.62    135.54 o   0.35255
   6   1   2     2946.50     2135.43    621.13 o   0.42155
   7   1   2      170.66      224.27    463.16 o   0.49074
   8   1   2        0.43       62.41    440.74 o   0.56004
  -8   2   2       53.75       21.45    541.17 o   0.56293
  -7   2   2        1.95      168.69    300.32 o   0.49417
  -6   2   2     1393.48     1143.77    305.20 o   0.42570
  -5   2   2    10714.83    11277.78    578.22 o   0.35767
  -4   2   2     1831.57     2095.45     73.13 o   0.29041
  -3   2   2    32858.54    32821.20    559.70 o   0.22462
  -2   2   2     1817.38     1317.33     64.36 o   0.16207
  -1   2   2    27646.26    26504.63    764.46 o   0.10854
   0   2   2     1714.92     1383.64    119.93 o   0.08363
   1   2   2       94.64       99.46     68.26 o   0.10913
   2   2   2     1608.94     1458.72     77.03 o   0.16286
   3   2   2    17525.22    17355.45    398.81 o   0.22548
   4   2   2     2413.69     2347.99    112.13 o   0.29130
   5   2   2    13677.67    14503.34    259.37 o   0.35857
   6   2   2      965.70     1136.94    169.66 o   0.42660
   7   2   2      501.18      135.54    389.06 o   0.49508
   8   2   2     1499.42      768.36    523.62 o   0.56385
  -8   3   2     3127.05     1904.33    427.09 o   0.56924
  -7   3   2      380.10      818.09    313.00 o   0.50134
  -6   3   2        9.75      403.68    295.45 o   0.43400
  -5   3   2      501.01      434.89    105.31 o   0.36752
  -4   3   2     1884.32     1640.08    119.93 o   0.30246
  -3   3   2     1014.65     1262.73     66.31 o   0.23999
  -2   3   2     7182.03     7437.91    213.54 o   0.18278
  -1   3   2    13855.05    14337.58    266.20 o   0.13755
   0   3   2    84882.22    82475.20   2163.70 o   0.11889
   1   3   2    42209.19    39319.13    762.51 o   0.13802
   2   3   2     5217.16     5669.12    156.01 o   0.18348
   3   3   2     5908.68     6357.52    201.84 o   0.24079
   4   3   2      711.71      755.69    101.41 o   0.30331
   5   3   2       89.92      240.84    106.28 o   0.36839
   6   3   2      304.32      163.81     94.58 o   0.43489
   7   3   2       88.73      214.52    423.18 o   0.50224
   8   3   2      228.75        2.93    548.00 o   0.57015
  -8   4   2      566.62      738.14    463.16 o   0.57796
  -7   4   2     1009.96      185.27    452.44 o   0.51122
  -6   4   2      316.60      119.93    110.18 o   0.44537
  -5   4   2     6000.37     5989.92    201.84 o   0.38088
  -4   4   2       35.81       34.13     74.11 o   0.31856
  -3   4   2    10264.39    10405.08    278.87 o   0.25998
  -2   4   2     6761.02     5543.33    219.39 o   0.20834
  -1   4   2      936.48      773.24     81.91 o   0.17006
   0   4   2        7.99        0.98     79.96 o   0.15535
   1   4   2    15625.08    14348.30    382.23 o   0.17043
   2   4   2    14802.35    12788.18    402.71 o   0.20896
   3   4   2      918.47     1040.41     88.73 o   0.26073
   4   4   2      437.70      382.23    104.33 o   0.31937
   5   4   2     3030.29     3540.52    178.44 o   0.38172
   6   4   2       66.70        0.00    126.76 o   0.44624
   7   4   2      434.66      168.69    290.57 o   0.51210
   8   4   2       73.88       54.60    425.13 o   0.57885
  -8   5   2     1947.31     1768.80    431.96 o   0.58897
  -7   5   2       16.92       23.40    157.96 o   0.52364
  -6   5   2      617.27      423.18    115.06 o   0.45958
  -5   5   2        8.94       86.78     87.76 o   0.39739
  -4   5   2       37.34        6.83     90.68 o   0.33813
  -3   5   2    15003.37    14716.88    359.80 o   0.28363
  -2   5   2    17494.43    17597.27    419.28 o   0.23719
  -1   5   2    20208.48    18804.42    526.54 o   0.20438
   0   5   2    54423.75    55388.45   1148.64 o   0.19232
   1   5   2      950.63     1037.49    114.08 o   0.20470
   2   5   2    20710.76    18167.69    385.16 o   0.23773
   3   5   2    20663.98    20807.24    405.63 o   0.28431
   4   5   2        5.79       16.58     84.83 o   0.33889
   5   5   2       16.78       11.70    124.81 o   0.39820
   6   5   2      886.74      630.88    159.91 o   0.46042
   7   5   2      132.13        0.00    234.99 o   0.52450
   8   5   2      937.78      759.59    603.57 o   0.58985
  -7   6   2      486.89       52.65    390.03 o   0.53843
  -6   6   2     1854.88     1435.32    320.80 o   0.47636
  -5   6   2      486.29      420.26    124.81 o   0.41669
  -4   6   2      505.66      581.15    114.08 o   0.36062
  -3   6   2     8879.83    10865.32    308.13 o   0.31009
  -2   6   2    59781.54    60521.28   1285.16 o   0.26827
  -1   6   2      571.91      731.31    141.39 o   0.23976
   0   6   2     2436.60     1914.08    139.44 o   0.22956
   1   6   2      818.84      634.78    110.18 o   0.24003
   2   6   2      192.89      267.17    123.84 o   0.26875
   3   6   2      142.55      262.30    105.31 o   0.31071
   4   6   2       88.17      130.66    138.46 o   0.36133
   5   6   2     9482.28    10770.74    373.46 o   0.41746
   6   6   2     5761.86     6788.51    601.62 o   0.47717
   7   6   2      106.21        0.00    238.89 o   0.53927
  -7   7   2      376.30      542.14    315.93 o   0.55541
  -6   7   2     1707.91     1477.25    334.45 o   0.49547
  -5   7   2     1477.00     1115.49    194.04 o   0.43840
  -4   7   2     3731.66     3485.91    391.98 o   0.38550
  -3   7   2    18445.18    20034.97    630.88 o   0.33871
  -2   7   2     5201.44     5691.54    257.42 o   0.30089
  -1   7   2    37241.01    39659.43    928.28 o   0.27577
   0   7   2      140.39      643.55    175.51 o   0.26696
   1   7   2    13558.55    13463.91    325.68 o   0.27601
   2   7   2      142.17      153.09    101.41 o   0.30132
   3   7   2    24832.55    26738.65    604.55 o   0.33928
   4   7   2     5592.75     5498.48    225.24 o   0.38617
   5   7   2       28.53      121.89    173.56 o   0.43914
   6   7   2      438.73      381.26    186.24 o   0.49625
   7   7   2     1547.54     1282.23    386.13 o   0.55622
  -7   8   2       13.59      263.27    531.42 o   0.57437
  -6   8   2     8624.80     9815.16    786.89 o   0.51663
  -5   8   2      556.78      108.23    199.89 o   0.46219
  -4   8   2      849.12      525.57    206.72 o   0.41235
  -3   8   2      436.49      408.56    200.87 o   0.36898
  -2   8   2    12577.49    13869.54    518.74 o   0.33461
  -1   8   2       66.52      218.42    149.19 o   0.31221
   0   8   2     1614.51     1402.17    180.39 o   0.30445
   1   8   2        3.67        2.93     92.63 o   0.31242
   2   8   2    27202.81    29404.52    698.16 o   0.33499
   3   8   2        2.55      369.56    166.74 o   0.36951
   4   8   2     1633.77     1856.55    201.84 o   0.41298
   5   8   2     1025.61     1034.56    193.07 o   0.46289
   6   8   2     2629.49     2382.12    323.73 o   0.51738
   7   8   2       69.72      259.37    312.03 o   0.57515
  -6   9   2      273.34      290.57    410.51 o   0.53962
  -5   9   2     2611.49     3063.70    329.58 o   0.48775
  -4   9   2      387.18      411.48    189.17 o   0.44081
  -3   9   2     1036.00     1017.01    171.61 o   0.40053
  -2   9   2      792.99      810.29    169.66 o   0.36911
  -1   9   2     7761.02     8224.80    401.73 o   0.34893
   0   9   2     3800.02     3780.39    445.61 o   0.34201
   1   9   2    14023.12    15176.15    517.77 o   0.34912
   2   9   2      782.58      609.43    149.19 o   0.36946
   3   9   2    27702.89    30721.85    841.49 o   0.40102
   4   9   2      497.40       98.48    188.19 o   0.44140
   5   9   2      136.90        0.00    256.45 o   0.48841
   6   9   2       19.27      222.32    278.87 o   0.54034
  -6  10   2     2863.59     3278.22   1023.83 o   0.56420
  -5  10   2     2302.17     2028.17    508.99 o   0.51482
  -4  10   2       11.43      220.37    265.22 o   0.47059
  -3  10   2     9655.92    11927.18    592.85 o   0.43309
  -2  10   2    14041.19    15808.97    546.04 o   0.40420
  -1  10   2     3797.93     3705.30    313.98 o   0.38586
   0  10   2      110.48      117.98    189.17 o   0.37961
   1  10   2     1716.66     1276.38    230.12 o   0.38603
   2  10   2    14149.23    16410.60    555.80 o   0.40452
   3  10   2     4953.34     5326.86    291.55 o   0.43353
   4  10   2     3311.80     2706.82    382.23 o   0.47113
   5  10   2     2797.11     2586.89    774.21 o   0.51545
   6  10   2     1658.35     2012.57    397.83 o   0.56489
  -6  11   2       34.06      160.89    521.67 o   0.59019
  -5  11   2     1021.26      506.07    551.90 o   0.54317
  -4  11   2     1859.79     1628.38    491.44 o   0.50144
  -3  11   2     8326.82    10367.05    742.04 o   0.46643
  -2  11   2       17.46        0.98    289.60 o   0.43974
  -1  11   2     9365.63    11126.64   1193.50 o   0.42295
   0  11   2     3095.48     3874.97    845.39 o   0.41725
   1  11   2      937.38      575.30    215.49 o   0.42310
   2  11   2      131.29       63.38    277.90 o   0.44003
   3  11   2     2910.46     2488.40    385.16 o   0.46684
   4  11   2      907.39      665.00    380.28 o   0.50196
   5  11   2      553.28      245.72    617.23 o   0.54376
   6  11   2      181.48       53.63    388.08 o   0.59084
  -5  12   2     1404.50     1243.23    454.39 o   0.57261
  -4  12   2      930.99      742.04    331.53 o   0.53319
  -3  12   2     3266.87     4031.96    568.47 o   0.50041
  -2  12   2     6111.76     6952.32    615.28 o   0.47563
  -1  12   2      669.06      211.59    353.95 o   0.46014
   0  12   2      985.38     1059.91    591.87 o   0.45492
   1  12   2     1447.43     1620.58    292.52 o   0.46029
   2  12   2     3294.65     3454.71    923.40 o   0.47590
   3  12   2      180.32      359.80    552.87 o   0.50079
   4  12   2      179.01        2.93    383.21 o   0.53368
   5  12   2      352.00      490.47    412.46 o   0.57317
  -4  13   2      314.74      473.89    354.93 o   0.56569
  -3  13   2      707.29      966.30    474.86 o   0.53489
  -2  13   2        5.39       16.58    329.58 o   0.51179
  -1  13   2     1247.88     1185.70    479.74 o   0.49743
   0  13   2     7157.91     8528.05    833.69 o   0.49260
   1  13   2      262.19      473.89    346.15 o   0.49756
   2  13   2     1044.98      651.35    393.93 o   0.51204
   3  13   2      833.68      629.90    421.23 o   0.53526
   4  13   2      985.01      372.48    453.41 o   0.56614
  -3  14   2      332.13      276.92    488.52 o   0.56980
  -2  14   2      770.17     1105.74    781.04 o   0.54817
  -1  14   2     1054.74     1556.23    407.58 o   0.53479
   0  14   2      158.17        0.00    447.56 o   0.53030
   1  14   2     2514.82     2396.75    812.24 o   0.53491
   2  14   2     1411.06     1783.42    600.65 o   0.54840
   3  14   2      131.19       53.63    416.36 o   0.57014
  -2  15   2      107.43        0.00    536.29 o   0.58473
  -1  15   2        8.52        5.85    819.07 o   0.57221
   0  15   2      247.39      421.23    500.22 o   0.56801
   1  15   2      158.53        0.00    433.91 o   0.57232
   2  15   2       86.56      294.47    423.18 o   0.58495
  -7   0   3     1290.20     1977.46    594.80 o   0.48976
  -5   0   3      871.61      618.20    187.22 o   0.35165
  -3   0   3    81646.08    78170.23   2013.54 o   0.21505
  -1   0   3    71074.67    69994.19   1005.31 o   0.08739
   1   0   3     8910.67     7606.60    335.43 o   0.08849
   3   0   3    12696.41    11463.04    243.77 o   0.21639
   5   0   3     1791.35     1589.38    152.11 o   0.35302
   7   0   3     3232.41     3523.94    777.14 o   0.49114
  -8   1   3     2093.14     1289.06    646.48 o   0.56032
  -7   1   3      571.39      151.14    398.81 o   0.49122
  -6   1   3     9432.40     9636.72    560.67 o   0.42230
  -5   1   3     3497.11     3319.17    244.75 o   0.35367
  -4   1   3      113.86      186.24    135.54 o   0.28553
  -3   1   3     1545.34     1709.32    130.66 o   0.21834
  -2   1   3    55140.68    51955.20    837.59 o   0.15336
  -1   1   3       94.00      103.36     37.05 o   0.09521
   0   1   3     8339.17     7397.93    211.59 o   0.06566
   1   1   3     1922.05     1179.85     31.20 o   0.09622
   2   1   3    84230.30    88693.30   1578.65 o   0.15461
   3   1   3    16662.30    16127.83    273.02 o   0.21967
   4   1   3     2651.30     2674.65    133.59 o   0.28688
   5   1   3     2118.51     2201.73    117.98 o   0.35504
   6   1   3    13682.89    14679.83    491.44 o   0.42367
   7   1   3      455.96      435.86    337.38 o   0.49260
   8   1   3     1618.42     1107.69    547.02 o   0.56169
  -8   2   3      462.99      241.82    826.87 o   0.56413
  -7   2   3     2994.57     2504.98    350.05 o   0.49556
  -6   2   3      281.14        0.00    211.59 o   0.42735
  -5   2   3     4157.80     4038.78    313.00 o   0.35968
  -4   2   3      815.68      516.79    108.23 o   0.29294
  -3   2   3    20096.37    20517.64    363.70 o   0.22794
  -2   2   3     7736.64     7141.49    132.61 o   0.16674
  -1   2   3   105379.93   107627.40   1991.11 o   0.11554
   0   2   3    17747.87    17157.51    232.07 o   0.09271
   1   2   3    24323.47    22772.02    347.13 o   0.11637
   2   2   3     8662.76     7462.29    129.69 o   0.16790
   3   2   3    24314.64    23348.29    389.06 o   0.22921
   4   2   3     1866.30     1853.63    101.41 o   0.29426
   5   2   3      300.33      237.92     87.76 o   0.36102
   6   2   3      623.75      428.06    105.31 o   0.42870
   7   2   3      780.74      633.80    418.31 o   0.49693
   8   2   3     2416.40     1648.86    560.67 o   0.56550
  -8   3   3      401.73      443.66    397.83 o   0.57042
  -7   3   3        3.77        0.98    336.40 o   0.50271
  -6   3   3     8975.03    11146.14    730.34 o   0.43562
  -5   3   3     5277.59     5328.81    198.92 o   0.36947
  -4   3   3     7504.01     6642.25    172.59 o   0.30488
  -3   3   3     7522.85     7681.68    281.80 o   0.24310
  -2   3   3     8176.91     6981.57    128.71 o   0.18694
  -1   3   3     8612.31     9955.57    331.53 o   0.14315
   0   3   3     1639.64     1585.48     56.55 o   0.12545
   1   3   3     2553.91     3034.45    143.34 o   0.14382
   2   3   3    39532.34    37846.76    596.75 o   0.18797
   3   3   3    22800.09    23804.63    452.44 o   0.24429
   4   3   3    11725.46    13329.35    260.35 o   0.30615
   5   3   3     7892.31     8217.00    244.75 o   0.37078
   6   3   3      349.41      122.86    100.43 o   0.43695
   7   3   3       91.49       57.53    117.01 o   0.50406
   8   3   3      100.54      175.51    416.36 o   0.57178
  -8   4   3      201.77        2.93    525.57 o   0.57912
  -7   4   3      669.39      566.52    318.85 o   0.51256
  -6   4   3     1277.96     1447.02    181.36 o   0.44695
  -5   4   3     6745.32     7117.11    242.79 o   0.38276
  -4   4   3     3871.29     3981.25    173.56 o   0.32086
  -3   4   3       67.14       87.76     71.18 o   0.26286
  -2   4   3    13625.90    13811.04    263.27 o   0.21200
  -1   4   3     3454.38     3648.75    234.02 o   0.17461
   0   4   3    36852.46    32750.99    875.62 o   0.16042
   1   4   3     2732.13     2908.66    146.26 o   0.17516
   2   4   3     3407.17     4337.16    158.94 o   0.21291
   3   4   3    17483.08    17539.74    477.79 o   0.26396
   4   4   3     4097.93     4052.43    315.93 o   0.32206
   5   4   3      363.15      134.56    103.36 o   0.38402
   6   4   3       38.19        0.00     95.56 o   0.44825
   7   4   3      342.32      277.90    249.62 o   0.51388
   8   4   3     2043.26     1010.18    500.22 o   0.58045
  -8   5   3      560.35      563.60    436.84 o   0.59011
  -7   5   3      242.68      127.74    380.28 o   0.52495
  -6   5   3      179.71       21.45     94.58 o   0.46110
  -5   5   3     9972.62    10874.09    320.80 o   0.39920
  -4   5   3     2574.10     2128.60    129.69 o   0.34030
  -3   5   3     8003.69     8141.92    220.37 o   0.28627
  -2   5   3    19481.61    17668.45    408.56 o   0.24041
  -1   5   3     9077.47     9297.39    284.72 o   0.20819
   0   5   3    43620.81    40904.61    925.35 o   0.19644
   1   5   3     3019.73     3160.23    129.69 o   0.20865
   2   5   3      332.96      383.21     83.86 o   0.24121
   3   5   3    16333.95    17581.67    404.66 o   0.28728
   4   5   3     1858.33     2068.15    140.41 o   0.34144
   5   5   3     9771.65    10911.15    612.35 o   0.40041
   6   5   3       16.33        5.85    303.25 o   0.46236
   7   5   3      319.27      123.84    321.78 o   0.52624
   8   5   3       22.69        0.00    781.04 o   0.59142
  -7   6   3       66.06        0.00    237.92 o   0.53971
  -6   6   3     1810.84     1188.62    200.87 o   0.47784
  -5   6   3     2360.29     2159.80    187.22 o   0.41842
  -4   6   3     2898.92     2789.70    207.69 o   0.36265
  -3   6   3     1078.53      907.80    116.03 o   0.31251
  -2   6   3       21.25      392.96    116.03 o   0.27112
  -1   6   3     7539.70     6902.59    239.87 o   0.24301
   0   6   3    23748.26    22926.09    615.28 o   0.23302
   1   6   3    10910.05     9930.22    321.78 o   0.24341
   2   6   3      577.91      675.73    104.33 o   0.27183
   3   6   3      966.06      983.86    168.69 o   0.31344
   4   6   3     7908.23     8194.57    267.17 o   0.36372
   5   6   3       36.08        6.83    108.23 o   0.41957
   6   6   3      121.98       60.45    171.61 o   0.47905
   7   6   3      379.59      466.09    276.92 o   0.54096
  -7   7   3      285.57       10.73    321.78 o   0.55664
  -6   7   3     1222.78     1015.06    194.04 o   0.49689
  -5   7   3      479.06      195.99    148.21 o   0.44004
  -4   7   3      281.63       79.96    111.16 o   0.38741
  -3   7   3     1761.73     1170.10    237.92 o   0.34092
  -2   7   3    11442.43    11474.74    434.89 o   0.30344
  -1   7   3     8652.03    11031.08    349.08 o   0.27860
   0   7   3    31410.22    33043.52    721.56 o   0.26994
   1   7   3     1234.40     1225.68    137.49 o   0.27895
   2   7   3      603.50      478.76    124.81 o   0.30407
   3   7   3     1541.03     1348.54    133.59 o   0.34177
   4   7   3     4679.76     4557.52    273.02 o   0.38840
   5   7   3     2735.78     2402.60    230.12 o   0.44114
   6   7   3     1892.29     1877.03    439.76 o   0.49805
   7   7   3      953.58      936.08    515.82 o   0.55786
  -7   8   3       30.62      250.60    290.57 o   0.57557
  -6   8   3        3.52        0.00    268.15 o   0.51800
  -5   8   3     1962.96     2118.85    391.98 o   0.46375
  -4   8   3        9.34       75.08    138.46 o   0.41413
  -3   8   3    16440.82    17068.78    501.19 o   0.37102
  -2   8   3     2739.78     2194.91    216.47 o   0.33689
  -1   8   3       59.35        3.90    131.64 o   0.31471
   0   8   3       21.07      179.41    156.01 o   0.30707
   1   8   3     5732.04     5908.01    254.50 o   0.31502
   2   8   3       51.93      111.16    142.36 o   0.33747
   3   8   3     3187.67     2860.89    190.14 o   0.37180
   4   8   3     1784.19     1743.44    238.89 o   0.41507
   5   8   3     6372.00     7676.81    470.96 o   0.46479
   6   8   3      128.29      363.70    256.45 o   0.51911
   7   8   3      305.12      413.43    322.75 o   0.57674
  -6   9   3       19.28        0.98    270.10 o   0.54092
  -5   9   3      107.51        0.00    268.15 o   0.48923
  -4   9   3     6409.16     6073.77    392.96 o   0.44248
  -3   9   3      576.36      685.48    203.79 o   0.40241
  -2   9   3      667.64      596.75    167.71 o   0.37118
  -1   9   3     1846.45     2366.52    252.55 o   0.35118
   0   9   3     2616.76     1902.38    226.22 o   0.34434
   1   9   3     6298.58     7222.42    357.85 o   0.35145
   2   9   3      351.66      179.41    124.81 o   0.37171
   3   9   3      800.19      786.89    167.71 o   0.40313
   4   9   3     5075.27     6167.38    430.99 o   0.44335
   5   9   3      129.12       10.73    241.82 o   0.49021
   6   9   3     4090.65     5051.89   1009.21 o   0.54200
  -6  10   3      216.55      318.85    362.73 o   0.56545
  -5  10   3      419.31      417.33    265.22 o   0.51622
  -4  10   3     1036.96      593.82    265.22 o   0.47215
  -3  10   3     3072.18     2770.20    275.95 o   0.43482
  -2  10   3     2666.55     2884.29    371.51 o   0.40610
  -1  10   3     1113.52      783.96    256.45 o   0.38789
   0  10   3     2372.41     2228.06    315.93 o   0.38172
   1  10   3     2399.90     2090.57    232.07 o   0.38814
   2  10   3     1123.34     1142.79    234.02 o   0.40657
   3  10   3       14.19        5.85    203.79 o   0.43549
   4  10   3     1313.61     1138.89    256.45 o   0.47297
   5  10   3     2078.52     1980.39    675.73 o   0.51715
   6  10   3       61.06      206.72    356.88 o   0.56648
  -6  11   3       19.50        0.98    910.72 o   0.59138
  -5  11   3     1705.45      961.43    374.43 o   0.54449
  -4  11   3      303.69      188.19    263.27 o   0.50291
  -3  11   3       32.13        0.98    247.67 o   0.46804
  -2  11   3      567.72        7.80    251.57 o   0.44148
  -1  11   3       51.28        0.00    313.00 o   0.42480
   0  11   3     6190.29     6621.77    504.12 o   0.41917
   1  11   3     1050.35      655.25    587.97 o   0.42503
   2  11   3     1908.55     1953.09    447.56 o   0.44192
   3  11   3     1210.12      840.52    340.30 o   0.46866
   4  11   3      101.93       14.63    311.05 o   0.50368
   5  11   3      224.36      163.81    345.18 o   0.54538
   6  11   3      173.94      511.92    423.18 o   0.59236
  -5  12   3      217.46       39.00    344.20 o   0.57387
  -4  12   3      238.15      410.51    274.00 o   0.53457
  -3  12   3      248.36        0.00    373.46 o   0.50191
  -2  12   3     1952.98     1626.43    454.39 o   0.47724
  -1  12   3     5519.83     6645.17    654.28 o   0.46185
   0  12   3     2405.02     2503.03    488.52 o   0.45667
   1  12   3     6572.26     8527.08   1419.72 o   0.46206
   2  12   3       29.17      262.30    314.95 o   0.47764
   3  12   3      360.21        0.98    303.25 o   0.50249
   4  12   3      183.36       31.20    406.61 o   0.53529
   5  12   3      213.95      331.53    383.21 o   0.57471
  -4  13   3      553.25      806.39    360.78 o   0.56699
  -3  13   3      114.08      704.01    473.89 o   0.53630
  -2  13   3       61.13       45.83    345.18 o   0.51329
  -1  13   3     1636.38      779.09    467.06 o   0.49901
   0  13   3      845.76       13.65    437.81 o   0.49422
   1  13   3       97.33      913.65    478.76 o   0.49920
   2  13   3      171.49        9.75    339.33 o   0.51366
   3  13   3      541.55       20.48    348.10 o   0.53684
   4  13   3     1356.89     1058.94    498.27 o   0.56767
  -3  14   3      322.21       44.85    521.67 o   0.57112
  -2  14   3      481.53      588.95    441.71 o   0.54957
  -1  14   3     1211.37      834.67    427.09 o   0.53626
   0  14   3      416.95        3.90    669.88 o   0.53181
   1  14   3      203.94      743.99    536.29 o   0.53644
   2  14   3      174.37      701.08    456.34 o   0.54992
   3  14   3     1052.61     1421.67    400.76 o   0.57163
  -2  15   3       14.79      171.61    550.92 o   0.58604
  -1  15   3      395.84        0.00    977.03 o   0.57358
   0  15   3        0.83      238.89    876.60 o   0.56942
   1  15   3       20.24        0.00    552.87 o   0.57375
   2  15   3      692.83      582.12    517.77 o   0.58637
  -8   0   4     5717.67     5429.25   1137.92 o   0.56081
  -6   0   4     1189.45     1874.10    590.90 o   0.42304
  -4   0   4    18218.31    19297.81    604.55 o   0.28673
  -2   0   4      468.85     1506.50    167.71 o   0.15578
   0   0   4    63271.85    65905.67   2654.17 o   0.07159
   2   0   4    76772.73    74037.84   1609.86 o   0.15743
   4   0   4    17103.43    18183.29    588.95 o   0.28852
   6   0   4     6487.96     7235.09    517.77 o   0.42486
   8   0   4     1279.01      742.04    575.30 o   0.56265
  -8   1   4       49.68        0.98    529.47 o   0.56208
  -7   1   4     2029.34     1670.31    339.33 o   0.49327
  -6   1   4      162.75       90.68    234.02 o   0.42472
  -5   1   4    18601.45    21034.43    572.37 o   0.35660
  -4   1   4     4735.87     4378.11    240.84 o   0.28921
  -3   1   4    64356.40    63774.14    848.32 o   0.22320
  -2   1   4    13348.27    12184.60    201.84 o   0.16030
  -1   1   4    13487.45    12396.19    198.92 o   0.10618
   0   1   4    13295.57    13003.67    402.71 o   0.08095
   1   1   4    46466.51    44605.04   1067.71 o   0.10739
   2   1   4    39722.86    43814.25   1265.65 o   0.16190
   3   1   4     9282.62     8256.00    167.71 o   0.22493
   4   1   4     1390.37     1191.55    123.84 o   0.29099
   5   1   4    14532.27    16175.61    366.63 o   0.35841
   6   1   4     3081.27     3409.86    354.93 o   0.42654
   7   1   4       98.24       26.33    298.37 o   0.49509
   8   1   4     1805.05     1524.05    608.45 o   0.56392
  -8   2   4     1705.62      564.57    412.46 o   0.56588
  -7   2   4       23.40      130.66    308.13 o   0.49759
  -6   2   4      547.51      352.00    289.60 o   0.42974
  -5   2   4       65.73       42.90    172.59 o   0.36256
  -4   2   4    12252.04    12136.82    228.17 o   0.29652
  -3   2   4    10049.85     8951.24    272.05 o   0.23260
  -2   2   4     4575.75     5472.15    195.99 o   0.17315
  -1   2   4    61089.31    56423.99   1020.91 o   0.12474
   0   2   4   128683.26   122904.95   2130.55 o   0.10411
   1   2   4       19.73      283.75    163.81 o   0.12577
   2   2   4    43893.70    41800.71    656.23 o   0.17463
   3   2   4     6726.01     7815.27    311.05 o   0.23426
   4   2   4    18465.96    18424.14    481.69 o   0.29826
   5   2   4        0.75       18.53     72.16 o   0.36433
   6   2   4     8656.84     8804.97    291.55 o   0.43153
   7   2   4      944.91     1190.57    365.66 o   0.49940
   8   2   4      221.69        0.98    449.51 o   0.56770
  -8   3   4      106.61        8.78    446.59 o   0.57216
  -7   3   4      234.17      265.22    243.77 o   0.50472
  -6   3   4     5143.49     4843.22    464.14 o   0.43797
  -5   3   4     6143.11     6603.24    153.09 o   0.37228
  -4   3   4     6864.45     7459.36    234.02 o   0.30833
  -3   3   4    28905.45    28440.16    715.71 o   0.24748
  -2   3   4    19792.75    20167.58    437.81 o   0.19267
  -1   3   4    38516.44    41116.21   1047.24 o   0.15067
   0   3   4     6844.71     7511.04    275.95 o   0.13409
   1   3   4    72345.71    72120.83   1286.13 o   0.15152
   2   3   4     6859.18     6549.61    144.31 o   0.19401
   3   3   4      477.11      370.53     66.31 o   0.24904
   4   3   4     2226.81     2533.26    138.46 o   0.31000
   5   3   4    12191.25    13882.22    328.60 o   0.37401
   6   3   4     5802.04     6265.87    357.85 o   0.43973
   7   3   4      255.76      189.17    129.69 o   0.50650
   8   3   4     3193.02     2855.03    905.85 o   0.57396
  -8   4   4      365.54        0.98    462.19 o   0.58083
  -7   4   4     1146.34     1104.77    506.07 o   0.51453
  -6   4   4      662.87      846.37    279.85 o   0.44924
  -5   4   4    10954.13    11428.92    289.60 o   0.38547
  -4   4   4    12934.64    14417.54    353.95 o   0.32414
  -3   4   4      303.56      179.41     78.01 o   0.26691
  -2   4   4     1586.76     1432.39    204.77 o   0.21707
  -1   4   4    12266.00    11907.68    328.60 o   0.18083
   0   4   4    19709.97    15736.82    345.18 o   0.16726
   1   4   4    25224.04    23274.19    533.37 o   0.18154
   2   4   4     2811.65     2085.70     96.53 o   0.21826
   3   4   4    44583.12    45633.75   1037.49 o   0.26836
   4   4   4    10808.11    11512.77    271.07 o   0.32573
   5   4   4     6840.07     7172.69    258.40 o   0.38714
   6   4   4      793.80      568.47    125.79 o   0.45095
   7   4   4       25.17      477.79    233.04 o   0.51628
   8   4   4       16.94        0.98    481.69 o   0.58260
  -8   5   4      149.19        0.98    414.41 o   0.59179
  -7   5   4      123.11        0.98    469.01 o   0.52687
  -6   5   4    11258.53    13456.11    396.86 o   0.46332
  -5   5   4      188.36        2.93    107.26 o   0.40180
  -4   5   4     2921.92     2571.29    174.54 o   0.34339
  -3   5   4     2280.47     2224.16    154.06 o   0.28999
  -2   5   4      452.77      299.35     95.56 o   0.24490
  -1   5   4    28888.99    28346.56    750.81 o   0.21343
   0   5   4     2634.36     2869.66    243.77 o   0.20207
   1   5   4    16538.87    15303.88    410.51 o   0.21403
   2   5   4    29887.45    30771.58    668.91 o   0.24595
   3   5   4       86.84       63.38    104.33 o   0.29133
   4   5   4     4457.86     4599.45    331.53 o   0.34489
   5   5   4      243.82      166.74    109.21 o   0.40340
   6   5   4     2591.33     2373.35    379.31 o   0.46499
   7   5   4        2.23        1.95    279.85 o   0.52858
   8   5   4     1030.41      506.07    575.30 o   0.59353
  -7   6   4       21.44       83.86    445.61 o   0.54157
  -6   6   4     1799.89     1721.99    208.67 o   0.47998
  -5   6   4     6532.08     6890.89    265.22 o   0.42090
  -4   6   4     5524.30     5951.89    393.93 o   0.36555
  -3   6   4     1614.22     1131.09    153.09 o   0.31592
  -2   6   4     4989.16     6687.10    257.42 o   0.27511
  -1   6   4    14661.84    14470.19    385.16 o   0.24751
   0   6   4        3.55        4.88    116.03 o   0.23779
   1   6   4       87.17      112.13     77.03 o   0.24803
   2   6   4     2202.25     2084.72    247.67 o   0.27605
   3   6   4     7576.61     7569.55    251.57 o   0.31715
   4   6   4       47.16       84.83    121.89 o   0.36696
   5   6   4       41.91        8.78    115.06 o   0.42243
   6   6   4        1.93      114.08    164.79 o   0.48159
   7   6   4     1621.88     1564.03    572.37 o   0.54324
  -7   7   4       14.47       10.73    530.44 o   0.55845
  -6   7   4      197.89      165.76    196.97 o   0.49894
  -5   7   4      309.92        0.00    139.44 o   0.44240
  -4   7   4       56.57       50.70    155.04 o   0.39012
  -3   7   4     6145.24     6224.91    291.55 o   0.34406
  -2   7   4    15223.30    15208.33    574.32 o   0.30701
  -1   7   4    16404.66    18235.95    641.60 o   0.28254
   0   7   4     9965.52    10560.12    376.38 o   0.27406
   1   7   4     1930.98     1683.96    122.86 o   0.28300
   2   7   4      317.87      323.73    114.08 o   0.30784
   3   7   4        5.80       33.15    110.18 o   0.34518
   4   7   4       22.60      107.26    154.06 o   0.39144
   5   7   4      672.33      289.60    162.84 o   0.44386
   6   7   4     2834.40     2825.78    377.36 o   0.50049
   7   7   4       88.57      296.42    326.65 o   0.56007
  -7   8   4       22.36        0.00    656.23 o   0.57731
  -6   8   4     1034.31     1508.45    413.43 o   0.51997
  -5   8   4     1513.71     1266.63    222.32 o   0.46599
  -4   8   4     1200.36      620.15    175.51 o   0.41668
  -3   8   4     3709.49     3440.08    218.42 o   0.37390
  -2   8   4      381.18      402.71    155.04 o   0.34011
  -1   8   4    10923.29    11465.97    459.26 o   0.31820
   0   8   4      750.28      718.63    161.86 o   0.31070
   1   8   4      499.91      322.75    106.28 o   0.31861
   2   8   4     1278.69     1068.69    150.16 o   0.34087
   3   8   4       79.28       35.10    130.66 o   0.37493
   4   8   4     2146.42     1832.18    331.53 o   0.41791
   5   8   4     1426.72     1519.18    210.62 o   0.46737
   6   8   4      528.12        3.90    240.84 o   0.52145
   7   8   4     1922.98     1340.74    419.28 o   0.57888
  -6   9   4       14.26        3.90    324.70 o   0.54281
  -5   9   4        0.52        0.98    282.77 o   0.49135
  -4   9   4      302.77      238.89    201.84 o   0.44486
  -3   9   4     2828.93     2718.52    261.32 o   0.40507
  -2   9   4       27.14       76.06    185.27 o   0.37411
  -1   9   4     2383.45     2113.97    256.45 o   0.35431
   0   9   4      297.94      216.47    156.01 o   0.34758
   1   9   4      659.79      366.63    117.01 o   0.35467
   2   9   4     4863.50     5559.91    279.85 o   0.37480
   3   9   4      146.97      148.21    137.49 o   0.40602
   4   9   4      772.15      400.76    144.31 o   0.44602
   5   9   4       13.38       13.65    272.05 o   0.49266
   6   9   4      107.58      420.26    281.80 o   0.54424
  -6  10   4      212.86      190.14    320.80 o   0.56726
  -5  10   4      409.15      139.44    761.54 o   0.51823
  -4  10   4       25.54      176.49    281.80 o   0.47438
  -3  10   4     2384.02     3203.14    326.65 o   0.43728
  -2  10   4     1339.59     1223.73    234.02 o   0.40877
  -1  10   4       67.01        0.00    203.79 o   0.39073
   0  10   4      319.48      870.75    334.45 o   0.38464
   1  10   4      368.61      334.45    156.99 o   0.39106
   2  10   4      879.86      609.43    215.49 o   0.40940
   3  10   4       40.81        0.00    133.59 o   0.43816
   4  10   4      178.97      420.26    250.60 o   0.47547
   5  10   4      386.46       65.33    271.07 o   0.51947
   6  10   4       82.61        0.98    355.90 o   0.56862
  -6  11   4       49.63        0.00    415.38 o   0.59311
  -5  11   4      348.51        0.98    349.08 o   0.54640
  -4  11   4      359.06        8.78    310.08 o   0.50501
  -3  11   4      699.12     1445.07    509.97 o   0.47033
  -2  11   4      248.83      152.11    289.60 o   0.44394
  -1  11   4      448.19       98.48    232.07 o   0.42739
   0  11   4     5416.06     6028.92    542.14 o   0.42183
   1  11   4        1.08      202.82    231.09 o   0.42769
   2  11   4     1026.63     1005.31    245.72 o   0.44452
   3  11   4       59.98       49.73    265.22 o   0.47115
   4  11   4       17.11      111.16    372.48 o   0.50603
   5  11   4      129.31      216.47    301.30 o   0.54758
   6  11   4      305.91      340.30    428.06 o   0.59441
  -5  12   4      110.95        0.98    669.88 o   0.57568
  -4  12   4       38.08        0.98    279.85 o   0.53654
  -3  12   4      777.78        0.00    760.56 o   0.50404
  -2  12   4      788.37     1017.98    433.91 o   0.47952
  -1  12   4      343.40      630.88    401.73 o   0.46423
   0  12   4     3396.67     4818.85    815.17 o   0.45912
   1  12   4       17.29       81.91    252.55 o   0.46451
   2  12   4      585.53      847.34    317.88 o   0.48005
   3  12   4     1425.91      901.95    667.93 o   0.50481
   4  12   4        6.72       12.68    353.95 o   0.53750
   5  12   4      723.21      289.60    406.61 o   0.57680
  -4  13   4      493.16      182.34    416.36 o   0.56885
  -3  13   4     1602.92     1383.64    531.42 o   0.53830
  -2  13   4       26.38      172.59    574.32 o   0.51540
  -1  13   4        0.09      170.64    557.75 o   0.50122
   0  13   4       12.48        1.95    377.36 o   0.49649
   1  13   4       62.04      354.93    478.76 o   0.50147
   2  13   4      808.70      295.45    349.08 o   0.51590
   3  13   4      113.57      319.83    368.58 o   0.53901
   4  13   4     1772.09     1493.82    582.12 o   0.56975
  -3  14   4      165.81      772.26    548.97 o   0.57300
  -2  14   4      137.85      152.11    369.56 o   0.55155
  -1  14   4        0.84      104.33    433.91 o   0.53831
   0  14   4     1903.38      842.47    751.79 o   0.53391
   1  14   4      146.49      161.86    514.84 o   0.53855
   2  14   4      273.84      341.28    516.79 o   0.55201
   3  14   4      472.41      137.49    331.53 o   0.57367
  -2  15   4       57.67      183.32    433.91 o   0.58790
  -1  15   4      158.99       16.58    841.49 o   0.57550
   0  15   4      141.01      343.23    574.32 o   0.57138
   1  15   4      567.24      600.65    759.59 o   0.57572
   2  15   4       22.18      366.63    624.05 o   0.58833
  -7   0   5        2.14        2.93    535.32 o   0.49451
  -5   0   5     3305.36     3129.03    306.18 o   0.35841
  -3   0   5      496.31      457.31    135.54 o   0.22622
  -1   0   5    36599.77    39288.91    715.71 o   0.11268
   1   0   5    17248.48    17134.11    435.86 o   0.11411
   3   0   5    34999.98    35518.27    886.35 o   0.22835
   5   0   5     1196.55     1112.57    157.96 o   0.36065
   7   0   5       40.08      199.89    539.22 o   0.49679
  -8   1   5     1066.09      745.94    458.29 o   0.56441
  -7   1   5     1969.61     1150.59    376.38 o   0.49595
  -6   1   5       42.04      164.79    234.02 o   0.42788
  -5   1   5     1127.38     1162.30    188.19 o   0.36040
  -4   1   5      296.97       19.50    137.49 o   0.29393
  -3   1   5      374.40      294.47     42.90 o   0.22936
  -2   1   5    46971.50    49105.04    676.71 o   0.16886
  -1   1   5     1724.71     1971.61     51.68 o   0.11885
   0   1   5    22696.67    24066.93    475.84 o   0.09714
   1   1   5    75218.69    73745.30   1329.03 o   0.12020
   2   1   5      851.40     1990.14    102.38 o   0.17076
   3   1   5     8151.33     8088.29    164.79 o   0.23146
   4   1   5     5303.67     5916.79    224.27 o   0.29612
   5   1   5     1439.19     1289.06     86.78 o   0.36263
   6   1   5     1178.43      844.42    131.64 o   0.43013
   7   1   5      502.40      727.41    231.09 o   0.49822
   8   1   5     3674.03     3893.50    717.66 o   0.56669
  -8   2   5     1099.34     1108.67    498.27 o   0.56820
  -7   2   5      299.93      470.96    333.48 o   0.50026
  -6   2   5    13075.70    16405.72    737.16 o   0.43285
  -5   2   5    11232.55    11708.76    453.41 o   0.36629
  -4   2   5     2620.47     2314.84     78.01 o   0.30113
  -3   2   5       35.39      308.13     51.68 o   0.23852
  -2   2   5     1301.61     1123.29     66.31 o   0.18111
  -1   2   5    11844.51    11582.00    252.55 o   0.13569
   0   2   5     5173.94     5434.12    185.27 o   0.11714
   1   2   5    31610.77    29268.98    573.35 o   0.13687
   2   2   5    11151.18    11593.70    303.25 o   0.18288
   3   2   5    17609.55    16495.43    354.93 o   0.24054
   4   2   5     3753.03     4123.61    178.44 o   0.30327
   5   2   5     2824.27     2605.41    219.39 o   0.36849
   6   2   5     1346.93     1014.08    198.92 o   0.43508
   7   2   5      384.22      156.99    177.46 o   0.50251
   8   2   5      199.64        2.93    452.44 o   0.57046
  -8   3   5      123.44      373.46    352.98 o   0.57445
  -7   3   5      125.58       91.66    402.71 o   0.50734
  -6   3   5     1406.83     1305.63    302.27 o   0.44103
  -5   3   5      533.51      527.52     75.08 o   0.37592
  -4   3   5        7.87       66.31     60.45 o   0.31276
  -3   3   5    25102.63    24892.82    467.06 o   0.25304
  -2   3   5      767.07      867.82    110.18 o   0.19985
  -1   3   5    17158.47    17218.94    457.31 o   0.15985
   0   3   5      801.14      569.45     55.58 o   0.14444
   1   3   5     1790.73     1640.08     63.38 o   0.16085
   2   3   5    31863.78    27682.53    408.56 o   0.20146
   3   3   5     9438.34     9151.13    219.39 o   0.25495
   4   3   5     4356.73     4539.97    165.76 o   0.31482
   5   3   5        6.12        8.78    101.41 o   0.37805
   6   3   5      181.00       81.91    103.36 o   0.44321
   7   3   5      414.35      361.75    166.74 o   0.50956
   8   3   5      268.67        0.98    784.94 o   0.57669
  -8   4   5     1110.91      140.41    422.21 o   0.58308
  -7   4   5      789.74       53.63    279.85 o   0.51710
  -6   4   5     3480.83     4269.88    292.52 o   0.45222
  -5   4   5      180.07      121.89     88.73 o   0.38899
  -4   4   5     1946.08     1612.78    139.44 o   0.32836
  -3   4   5     7372.61     7306.28    238.89 o   0.27208
  -2   4   5    16282.38    15653.94    457.31 o   0.22347
  -1   4   5      111.80      258.40    115.06 o   0.18855
   0   4   5      539.32      538.24     86.78 o   0.17567
   1   4   5     5623.96     5553.08    246.70 o   0.18940
   2   4   5     7429.00     8302.81    225.24 o   0.22491
   3   4   5     4027.67     3689.70    173.56 o   0.27385
   4   4   5     5187.90     6074.75    322.75 o   0.33032
   5   4   5     2059.19     1741.49    165.76 o   0.39105
   6   4   5    14280.91    16184.38    757.64 o   0.45435
   7   4   5      273.40      149.19    245.72 o   0.51928
   8   4   5     2361.83     1477.25    844.42 o   0.58529
  -8   5   5       38.93        1.95    446.59 o   0.59400
  -7   5   5      398.42      292.52    383.21 o   0.52938
  -6   5   5        1.33        0.00     97.51 o   0.46621
  -5   5   5      744.00      481.69    104.33 o   0.40517
  -4   5   5     2530.64     2848.21    161.86 o   0.34738
  -3   5   5    29597.76    29260.21    680.61 o   0.29476
  -2   5   5     2604.88     2216.36    143.34 o   0.25059
  -1   5   5    19125.89    20917.42    704.01 o   0.22001
   0   5   5    16941.43    15439.42    405.63 o   0.20908
   1   5   5     1169.55     1088.19    136.51 o   0.22074
   2   5   5    11295.69    10907.25    261.32 o   0.25187
   3   5   5      595.71      563.60    118.96 o   0.29640
   4   5   5      120.53        0.00    122.86 o   0.34923
   5   5   5     1278.10     1110.62    179.41 o   0.40716
   6   5   5      835.99      513.87    173.56 o   0.46828
   7   5   5     1272.73     1173.02    316.90 o   0.53151
  -7   6   5        3.49       17.55    395.88 o   0.54402
  -6   6   5     3447.63     3979.30    409.53 o   0.48277
  -5   6   5     7609.22     8758.17    380.28 o   0.42412
  -4   6   5      218.67      274.00    119.93 o   0.36930
  -3   6   5    36387.61    39611.66    775.19 o   0.32030
  -2   6   5     7118.07     7459.36    257.42 o   0.28019
  -1   6   5     7888.75     8195.55    309.10 o   0.25321
   0   6   5      360.37      271.07    131.64 o   0.24377
   1   6   5     7063.58     7205.84    246.70 o   0.25384
   2   6   5    11066.32    11813.10    310.08 o   0.28133
   3   6   5     1917.67     1539.65    157.96 o   0.32181
   4   6   5       14.04        9.75    163.81 o   0.37104
   5   6   5     9769.55    11330.43    365.66 o   0.42601
   6   6   5     2991.65     3166.09    337.38 o   0.48477
   7   6   5      591.40      169.66    277.90 o   0.54609
  -7   7   5     1465.14      929.25    451.46 o   0.56083
  -6   7   5        3.49       28.28    173.56 o   0.50163
  -5   7   5     4011.51     4523.40    428.06 o   0.44547
  -4   7   5     8326.18     9344.19    351.03 o   0.39364
  -3   7   5      363.66      150.16    133.59 o   0.34808
  -2   7   5     2012.72     2021.34    188.19 o   0.31156
  -1   7   5     2198.33     1945.28    175.51 o   0.28754
   0   7   5    32157.19    32038.21    987.76 o   0.27927
   1   7   5     8502.47     8104.87    301.30 o   0.28810
   2   7   5    21549.39    23333.67    654.28 o   0.31259
   3   7   5     5316.57     4853.95    323.73 o   0.34947
   4   7   5      789.03      457.31    156.99 o   0.39527
   5   7   5      397.14        0.00    171.61 o   0.44727
   6   7   5      236.90      104.33    175.51 o   0.50356
   7   7   5      673.46      637.70    301.30 o   0.56283
  -7   8   5     1071.17       48.75    543.12 o   0.57961
  -6   8   5       18.89       77.03    223.29 o   0.52255
  -5   8   5     2661.96     2328.49    289.60 o   0.46890
  -4   8   5      623.95      497.29    168.69 o   0.41997
  -3   8   5    12942.05    13357.62   1080.39 o   0.37760
  -2   8   5      270.20      411.48    149.19 o   0.34423
  -1   8   5     1209.66     1275.40    152.11 o   0.32265
   0   8   5     1614.57     1114.52    161.86 o   0.31530
   1   8   5    16939.13    18518.72    441.71 o   0.32315
   2   8   5      807.32      247.67    314.95 o   0.34517
   3   8   5      213.99        0.98    115.06 o   0.37888
   4   8   5      893.11      737.16    154.06 o   0.42150
   5   8   5     7228.46     8119.49    547.02 o   0.47061
   6   8   5      709.79      998.48    288.62 o   0.52440
   7   8   5       20.18      182.34    335.43 o   0.58156
  -6   9   5        0.75      425.13    301.30 o   0.54529
  -5   9   5      222.94        0.00    332.50 o   0.49411
  -4   9   5     4585.74     4733.04    324.70 o   0.44795
  -3   9   5       10.50      166.74    193.07 o   0.40849
  -2   9   5      385.68      315.93    152.11 o   0.37786
  -1   9   5      692.19      439.76    197.94 o   0.35831
   0   9   5    33466.09    36866.81    784.94 o   0.35170
   1   9   5      153.53      223.29    158.94 o   0.35876
   2   9   5     9764.73    10668.35    375.41 o   0.37871
   3   9   5     1631.43     1576.70    198.92 o   0.40967
   4   9   5     1118.63      713.76    183.32 o   0.44938
   5   9   5      397.48      183.32    328.60 o   0.49574
   6   9   5      433.20      252.55    299.35 o   0.54706
  -6  10   5     1531.03     2181.25    450.49 o   0.56963
  -5  10   5     2055.91     1868.25    366.63 o   0.52085
  -4  10   5     5118.56     4774.97    742.04 o   0.47728
  -3  10   5     3389.55     3242.14    369.56 o   0.44046
  -2  10   5      255.19       63.38    200.87 o   0.41220
  -1  10   5     1994.56     1968.69    308.13 o   0.39436
   0  10   5      464.52      336.40    234.02 o   0.38837
   1  10   5    13131.57    15123.49    535.32 o   0.39477
   2  10   5     3153.57     3124.16    203.79 o   0.41298
   3  10   5       30.11      214.52    192.09 o   0.44155
   4  10   5      568.50      362.73    199.89 o   0.47862
   5  10   5     2651.08     2534.23    469.99 o   0.52239
   6  10   5      208.70      465.11    383.21 o   0.57132
  -5  11   5       93.84        1.95    342.25 o   0.54889
  -4  11   5     3000.35     3339.65    623.08 o   0.50772
  -3  11   5     1936.86     2903.79    501.19 o   0.47328
  -2  11   5     4856.92     5036.29    752.76 o   0.44711
  -1  11   5      399.70      783.96    519.72 o   0.43071
   0  11   5     2149.12     1366.09    441.71 o   0.42524
   1  11   5     1518.17     1591.33    311.05 o   0.43109
   2  11   5      924.30      857.10    269.12 o   0.44783
   3  11   5     3874.64     4763.27    496.32 o   0.47430
   4  11   5     3909.99     4479.52    970.20 o   0.50899
   5  11   5      286.03        7.80    333.48 o   0.55035
  -5  12   5      714.92      478.76    356.88 o   0.57804
  -4  12   5     1101.91      298.37    293.50 o   0.53910
  -3  12   5     4876.21     4759.37    580.17 o   0.50680
  -2  12   5      591.53      565.55    351.03 o   0.48245
  -1  12   5      427.32      257.42    327.63 o   0.46729
   0  12   5      198.76      148.21    264.25 o   0.46225
   1  12   5     4635.23     5896.31    485.59 o   0.46764
   2  12   5     2972.91     3327.95    440.74 o   0.48311
   3  12   5      168.01      363.70    273.02 o   0.50775
   4  12   5      107.53      364.68    388.08 o   0.54030
   5  12   5      530.10      420.26    413.43 o   0.57943
  -4  13   5     2518.19     1805.85    467.06 o   0.57126
  -3  13   5     2156.40     2206.61    535.32 o   0.54088
  -2  13   5     1164.90     1737.59    614.30 o   0.51813
  -1  13   5     3261.73     3232.39    635.75 o   0.50405
   0  13   5       10.61      166.74    461.21 o   0.49938
   1  13   5       48.87        2.93    760.56 o   0.50437
   2  13   5      393.53      271.07    328.60 o   0.51875
   3  13   5      583.71       27.30    372.48 o   0.54177
   4  13   5      210.15      462.19    402.71 o   0.57239
  -3  14   5       19.50      106.28    602.60 o   0.57542
  -2  14   5     2108.63     2063.27    861.00 o   0.55410
  -1  14   5      339.88        4.88    844.42 o   0.54095
   0  14   5      849.42     1048.21    612.35 o   0.53660
   1  14   5     2174.92     2488.40    848.32 o   0.54125
   2  14   5      718.07        0.98    507.04 o   0.55468
   3  14   5     1457.03      966.30    406.61 o   0.57626
  -2  15   5      116.57      359.80    563.60 o   0.59029
  -1  15   5      639.53        2.93    453.41 o   0.57797
   0  15   5       36.90        5.85    401.73 o   0.57390
   1  15   5      682.99      756.66    649.40 o   0.57825
   2  15   5      417.49      431.96    480.71 o   0.59083
  -8   0   6       71.67        1.95    745.94 o   0.56604
  -6   0   6     8789.57     9407.57    821.02 o   0.43009
  -4   0   6    23146.88    26641.14   1433.37 o   0.29726
  -2   0   6     1280.44      995.56     62.41 o   0.17478
   0   0   6    24457.85    25510.04    902.92 o   0.10739
   2   0   6      295.48      307.15    155.04 o   0.17697
   4   0   6      203.42       52.65    134.56 o   0.29985
   6   0   6      189.08      102.38    255.47 o   0.43278
   8   0   6     2020.19     1263.70    819.07 o   0.56877
  -8   1   6      491.61      485.59    568.47 o   0.56730
  -7   1   6       11.04       81.91    281.80 o   0.49927
  -6   1   6     1925.02     2277.79    308.13 o   0.43175
  -5   1   6     5288.02     5156.22    313.00 o   0.36503
  -4   1   6      119.37       81.91     69.23 o   0.29965
  -3   1   6    16635.22    16323.82    281.80 o   0.23671
  -2   1   6        3.26        1.95     34.13 o   0.17881
  -1   1   6      899.75      729.36     39.98 o   0.13273
   0   1   6     2771.36     2960.34    197.94 o   0.11384
   1   1   6     4164.50     4010.50    147.24 o   0.13418
   2   1   6       15.99       53.63     88.73 o   0.18097
   3   1   6     6817.98     7051.78    202.82 o   0.23915
   4   1   6        2.54       66.31     74.11 o   0.30222
   5   1   6    10091.85     9978.97    274.00 o   0.36767
   6   1   6      672.20      703.03    238.89 o   0.43443
   7   1   6      518.61      333.48    180.39 o   0.50197
   8   1   6       31.21       83.86    607.47 o   0.57002
  -8   2   6      499.83      265.22    487.54 o   0.57106
  -7   2   6       86.94      402.71    261.32 o   0.50354
  -6   2   6       82.32       39.00    386.13 o   0.43668
  -5   2   6      558.08       72.16    165.76 o   0.37086
  -4   2   6      115.94      107.26     61.43 o   0.30672
  -3   2   6    16794.01    16276.04    264.25 o   0.24560
  -2   2   6     3275.22     3011.05     97.51 o   0.19042
  -1   2   6     2299.41     2277.79     98.48 o   0.14799
   0   2   6    17067.81    17224.79    394.91 o   0.13132
   1   2   6     9766.07     9532.38    304.23 o   0.14929
   2   2   6    43283.54    40999.20    722.53 o   0.19244
   3   2   6      128.86      206.72     84.83 o   0.24795
   4   2   6      738.99      844.42    175.51 o   0.30923
   5   2   6     3967.36     3838.89    194.04 o   0.37345
   6   2   6     1448.48     1271.50    239.87 o   0.43933
   7   2   6      247.90      242.79    289.60 o   0.50622
   8   2   6     2463.14     1159.37    482.66 o   0.57377
  -8   3   6     2018.72     1331.96    503.14 o   0.57728
  -7   3   6      372.83      418.31    356.88 o   0.51058
  -6   3   6     6953.65     8587.53    519.72 o   0.44479
  -5   3   6      250.07      219.39     66.31 o   0.38036
  -4   3   6      337.99      341.28     66.31 o   0.31815
  -3   3   6       84.04       56.55     57.53 o   0.25973
  -2   3   6     2905.91     3360.13    117.01 o   0.20833
  -1   3   6      160.69      184.29     58.50 o   0.17042
   0   3   6    15457.18    15338.99    464.14 o   0.15616
   1   3   6    23969.17    23837.78    550.92 o   0.17155
   2   3   6    24727.82    24536.92    479.74 o   0.21018
   3   3   6     5312.17     4978.76    231.09 o   0.26195
   4   3   6      688.16      592.85    110.18 o   0.32057
   5   3   6       60.02       46.80    102.38 o   0.38290
   6   3   6     4978.80     5293.71    640.63 o   0.44739
   7   3   6      729.89      286.67    227.19 o   0.51323
   8   3   6        0.63        0.98    725.46 o   0.57996
  -8   4   6      733.71      117.98    508.02 o   0.58588
  -7   4   6       71.80        1.95    352.98 o   0.52028
  -6   4   6     2346.48     2637.59    237.92 o   0.45589
  -5   4   6     5724.20     6006.49    229.14 o   0.39328
  -4   4   6      252.86      360.78     87.76 o   0.33349
  -3   4   6    30807.09    33371.14    545.07 o   0.27831
  -2   4   6     1118.58      588.95     93.61 o   0.23108
  -1   4   6    13239.91    13178.21    352.98 o   0.19759
   0   4   6      170.75       58.50     86.78 o   0.18543
   1   4   6     5188.28     5410.72    251.57 o   0.19856
   2   4   6     6507.38     6634.45    175.51 o   0.23275
   3   4   6     2530.04     2309.96    133.59 o   0.28039
   4   4   6     1707.27     1418.74    206.72 o   0.33580
   5   4   6     2332.01     2387.97    178.44 o   0.39574
   6   4   6      110.72        1.95    198.92 o   0.45843
   7   4   6      770.23      677.68    244.75 o   0.52288
   8   4   6        0.20        0.98    725.46 o   0.58851
  -7   5   6       20.12      126.76    333.48 o   0.53249
  -6   5   6     1446.27     1404.12    157.96 o   0.46977
  -5   5   6        4.51       32.18     89.71 o   0.40930
  -4   5   6     1049.14     1134.99    112.13 o   0.35223
  -3   5   6     7421.52     7428.16    221.34 o   0.30052
  -2   5   6     5031.69     5885.58    254.50 o   0.25740
  -1   5   6    27883.48    28505.50    643.55 o   0.22780
   0   5   6     9997.48     8940.51    257.42 o   0.21734
   1   5   6      407.20      475.84    131.64 o   0.22865
   2   5   6    17720.73    17684.05    331.53 o   0.25889
   3   5   6    10493.41    10648.85    319.83 o   0.30244
   4   5   6      713.42      750.81    135.54 o   0.35442
   5   5   6      808.82      640.63    234.99 o   0.41166
   6   5   6     5440.74     5576.48    713.76 o   0.47224
   7   5   6      564.08      635.75    317.88 o   0.53503
  -7   6   6      341.74      319.83    412.46 o   0.54704
  -6   6   6     1151.87      556.77    188.19 o   0.48621
  -5   6   6      931.23      810.29    129.69 o   0.42806
  -4   6   6      203.67      191.12    163.81 o   0.37387
  -3   6   6     6472.97     7191.22    232.07 o   0.32561
  -2   6   6    40769.61    41643.72   1067.71 o   0.28629
  -1   6   6     2709.49     1909.21    254.50 o   0.26001
   0   6   6    28611.82    27467.03    768.36 o   0.25090
   1   6   6     2702.18     2847.23    182.34 o   0.26075
   2   6   6     3754.06     4020.26    195.02 o   0.28764
   3   6   6     2717.94     2882.34    180.39 o   0.32739
   4   6   6       30.42      250.60    125.79 o   0.37593
   5   6   6     1489.09     1481.15    328.60 o   0.43032
   6   6   6     6460.82     7291.65    653.30 o   0.48859
   7   6   6     1222.36      860.02    343.23 o   0.54951
  -7   7   6      176.80       71.18    533.37 o   0.56376
  -6   7   6      445.37      168.69    210.62 o   0.50494
  -5   7   6     1213.51     1058.94    170.64 o   0.44923
  -4   7   6      576.92      492.42    183.32 o   0.39793
  -3   7   6     7017.06     6905.52    258.40 o   0.35297
  -2   7   6     1578.16     1273.45    242.79 o   0.31706
  -1   7   6    23331.94    24257.07    661.10 o   0.29355
   0   7   6      381.63      715.71    204.77 o   0.28551
   1   7   6      890.87     1395.34    185.27 o   0.29421
   2   7   6     1759.58     1502.60    160.89 o   0.31828
   3   7   6    26027.24    27072.13    575.30 o   0.35461
   4   7   6      241.60      111.16    120.91 o   0.39987
   5   7   6     2592.52     2584.94    349.08 o   0.45137
   6   7   6      274.90      164.79    191.12 o   0.50723
   7   7   6      520.55      742.04    477.79 o   0.56616
  -7   8   6      562.06      361.75    650.38 o   0.58245
  -6   8   6     7043.25     8705.52    837.59 o   0.52573
  -5   8   6     1161.24     1142.79    225.24 o   0.47247
  -4   8   6     4335.00     4539.97    527.52 o   0.42399
  -3   8   6      335.44      233.04    191.12 o   0.38211
  -2   8   6    13484.36    15549.60    454.39 o   0.34922
  -1   8   6     2116.44     1995.01    236.94 o   0.32802
   0   8   6     4861.85     4011.48    258.40 o   0.32084
   1   8   6     5507.33     6009.42    254.50 o   0.32861
   2   8   6    11283.03    12334.76    447.56 o   0.35032
   3   8   6      397.68      325.68    160.89 o   0.38363
   4   8   6     4523.64     4867.60    317.88 o   0.42581
   5   8   6      411.09      418.31    198.92 o   0.47451
   6   8   6     1047.58      624.05    225.24 o   0.52793
   7   8   6      396.17      280.82    353.95 o   0.58477
  -6   9   6      729.25      848.32    358.83 o   0.54833
  -5   9   6     5677.23     7780.16    536.29 o   0.49750
  -4   9   6        4.51        3.90    212.57 o   0.45172
  -3   9   6      121.79       11.70    361.75 o   0.41266
  -2   9   6       43.13       78.01    131.64 o   0.38241
  -1   9   6     6368.10     7112.23    294.47 o   0.36315
   0   9   6     2597.65     2807.26    228.17 o   0.35668
   1   9   6     2727.68     2638.57    281.80 o   0.36368
   2   9   6      610.24      270.10    168.69 o   0.38342
   3   9   6    26578.82    30666.27    886.35 o   0.41407
   4   9   6      253.27      149.19    156.99 o   0.45343
   5   9   6     4283.35     4518.52    592.85 o   0.49944
   6   9   6       29.05      362.73    279.85 o   0.55044
  -6  10   6     2082.95     3129.03   1169.12 o   0.57254
  -5  10   6      416.25      423.18    312.03 o   0.52407
  -4  10   6     1471.90     1108.67    327.63 o   0.48082
  -3  10   6     4673.46     5070.42    453.41 o   0.44433
  -2  10   6     9649.48    11121.77    468.04 o   0.41638
  -1  10   6       17.01        1.95    176.49 o   0.39876
   0  10   6     3606.62     3778.44    270.10 o   0.39288
   1  10   6      254.21       94.58    125.79 o   0.39925
   2  10   6     9212.82    11033.03    496.32 o   0.41731
   3  10   6      333.20      455.36    212.57 o   0.44563
   4  10   6     6044.40     6522.31    501.19 o   0.48242
   5  10   6      381.91       18.53    255.47 o   0.52591
   6  10   6      265.90      592.85    371.51 o   0.57457
  -5  11   6      841.40      860.02    342.25 o   0.55194
  -4  11   6      579.35      662.08    328.60 o   0.51106
  -3  11   6     2830.35     3240.19   1545.50 o   0.47689
  -2  11   6       79.78        0.00    241.82 o   0.45096
  -1  11   6    16084.61    18393.91   1537.70 o   0.43475
   0  11   6     5287.44     6341.92    456.34 o   0.42936
   1  11   6      730.13      556.77    165.76 o   0.43519
   2  11   6     1357.85     1372.91    471.94 o   0.45182
   3  11   6     2378.35     2515.71    285.70 o   0.47810
   4  11   6      480.90      393.93    456.34 o   0.51257
   5  11   6      139.19      285.70    369.56 o   0.55369
  -5  12   6      598.80      368.58    397.83 o   0.58094
  -4  12   6      639.43      515.82    372.48 o   0.54224
  -3  12   6     2587.38     3098.80    508.99 o   0.51017
  -2  12   6     5064.90     6344.85   1497.72 o   0.48602
  -1  12   6      302.51        0.00    371.51 o   0.47102
   0  12   6     1220.10     1387.54    393.93 o   0.46605
   1  12   6      960.09     1173.02    232.07 o   0.47143
   2  12   6     1217.86     1842.90    304.23 o   0.48681
   3  12   6      100.76       23.40    293.50 o   0.51130
   4  12   6     1505.95     1465.55    552.87 o   0.54367
   5  12   6      663.08     1052.11    417.33 o   0.58260
  -4  13   6     1070.26      640.63    368.58 o   0.57423
  -3  13   6      472.62      876.60    474.86 o   0.54404
  -2  13   6      878.38      552.87    462.19 o   0.52146
  -1  13   6     2797.00     3858.39    600.65 o   0.50751
   0  13   6     1444.43      777.14    477.79 o   0.50290
   1  13   6       36.82        1.95    444.64 o   0.50789
   2  13   6     1161.23     1035.54    907.80 o   0.52220
   3  13   6      270.66       96.53    438.79 o   0.54510
   4  13   6      674.64      694.26    410.51 o   0.57557
  -3  14   6     1918.89     1719.07    493.39 o   0.57839
  -2  14   6       27.38        9.75    400.76 o   0.55721
  -1  14   6       39.41      784.94    397.83 o   0.54417
   0  14   6      123.11      115.06    527.52 o   0.53988
   1  14   6     1686.74     1521.13    489.49 o   0.54453
   2  14   6     2829.11     3171.94    631.85 o   0.55790
   3  14   6        0.85        0.98    400.76 o   0.57940
  -2  15   6     1135.58     1354.39    594.80 o   0.59321
  -1  15   6       12.73      525.57    500.22 o   0.58098
   0  15   6      319.51        7.80    629.90 o   0.57696
   1  15   6      498.83      133.59    591.87 o   0.58132
   2  15   6      323.20      879.52    623.08 o   0.59386
  -7   0   7       40.83        0.98    383.21 o   0.50178
  -5   0   7     3173.66     3411.81    348.10 o   0.36854
  -3   0   7    19172.73    19827.28    557.75 o   0.24222
  -1   0   7   127503.02   122490.54   2817.98 o   0.14255
   1   0   7      811.67      849.29    151.14 o   0.14413
   3   0   7    53555.25    54490.40   1806.82 o   0.24500
   5   0   7     2050.61     2217.33    276.92 o   0.37159
   7   0   7     2129.75     2675.62    747.89 o   0.50491
  -8   1   7      506.19        4.88    478.76 o   0.57073
  -7   1   7      343.40        0.00    437.81 o   0.50320
  -6   1   7    18267.38    21999.76   1833.15 o   0.43633
  -5   1   7     4036.46     3246.04    369.56 o   0.37048
  -4   1   7     7293.24     7729.46    226.22 o   0.30631
  -3   1   7    26812.66    28915.03    378.33 o   0.24515
  -2   1   7    40488.10    38894.98    505.09 o   0.18993
  -1   1   7     2495.75     1934.56     70.21 o   0.14748
   0   1   7    67419.61    58279.57   5791.98 o   0.13086
   1   1   7     4186.88     6160.56    231.09 o   0.14900
   2   1   7     7414.86     7483.74    234.99 o   0.19229
   3   1   7     8468.26     8422.74    247.67 o   0.24790
   4   1   7     6530.86     6212.24    214.52 o   0.30924
   5   1   7     9817.62    10706.38    313.98 o   0.37351
   6   1   7     9081.39     9788.83    603.57 o   0.43942
   7   1   7      215.62      119.93    222.32 o   0.50633
   8   1   7     3760.42     2907.69    713.76 o   0.57389
  -8   2   7      270.06      323.73    456.34 o   0.57447
  -7   2   7     1282.38     1116.47    384.18 o   0.50744
  -6   2   7      339.88      194.04    383.21 o   0.44121
  -5   2   7     6201.16     7475.94    259.37 o   0.37621
  -4   2   7     8710.96     8942.46    318.85 o   0.31323
  -3   2   7     8990.79     9387.10    177.46 o   0.25374
  -2   2   7     1607.99     1428.49     72.16 o   0.20090
  -1   2   7    79765.66    81779.97   1398.27 o   0.16135
   0   2   7    14835.67    15083.52    350.05 o   0.14632
   1   2   7     5847.74     6321.44    218.42 o   0.16274
   2   2   7      541.09     1383.64    174.54 o   0.20313
   3   2   7    43341.59    44859.54   1982.34 o   0.25640
   4   2   7      726.46      879.52     95.56 o   0.31610
   5   2   7     1652.41     1810.72    234.99 o   0.37920
   6   2   7     1553.31     1169.12    303.25 o   0.44427
   7   2   7     1001.90      778.11    160.89 o   0.51054
   8   2   7      189.51        0.00    757.64 o   0.57761
  -8   3   7       14.79        0.00    380.28 o   0.58066
  -7   3   7       34.36      234.02    286.67 o   0.51443
  -6   3   7     6997.79     7759.69    758.61 o   0.44923
  -5   3   7     4468.85     4797.39    368.58 o   0.38559
  -4   3   7     6727.46     6752.43    252.55 o   0.32443
  -3   3   7    20151.28    20653.17    372.48 o   0.26744
  -2   3   7    11475.32    11039.86    260.35 o   0.21795
  -1   3   7     1068.25     1115.49    102.38 o   0.18214
   0   3   7    15726.72    17256.97    482.66 o   0.16897
   1   3   7     4358.91     4948.53    140.41 o   0.18338
   2   3   7    22472.93    23014.82    396.86 o   0.22001
   3   3   7     7299.46     7300.43    223.29 o   0.26996
   4   3   7    22223.50    24318.50    527.52 o   0.32720
   5   3   7    10773.61    11396.74    312.03 o   0.38850
   6   3   7      473.85      415.38    203.79 o   0.45223
   7   3   7      292.75      390.03    271.07 o   0.51749
   8   3   7      410.89        1.95    757.64 o   0.58376
  -8   4   7     4872.62     5079.19    608.45 o   0.58920
  -7   4   7     1105.70      489.49    402.71 o   0.52405
  -6   4   7     2903.12     3733.58    197.94 o   0.46022
  -5   4   7     3542.89     3753.08    151.14 o   0.39834
  -4   4   7      119.09      148.21     71.18 o   0.33948
  -3   4   7      343.06      195.02     84.83 o   0.28552
  -2   4   7    21166.57    21884.70    484.61 o   0.23979
  -1   4   7    14952.39    13412.23    348.10 o   0.20778
   0   4   7    68355.13    67447.27   1283.21 o   0.19634
   1   4   7      264.78       62.41     67.28 o   0.20886
   2   4   7    28115.75    27572.34    653.30 o   0.24166
   3   4   7    13100.21    12119.27    333.48 o   0.28789
   4   4   7     2285.18     2163.70    140.41 o   0.34213
   5   4   7     1279.98      900.97    132.61 o   0.40116
   6   4   7       48.28        6.83    122.86 o   0.46315
   7   4   7      600.52      327.63    295.45 o   0.52706
   8   4   7     2299.97        1.95    817.12 o   0.59226
  -7   5   7     1698.50      883.42    681.58 o   0.53618
  -6   5   7      404.85      272.05     99.46 o   0.47398
  -5   5   7      471.69      179.41    130.66 o   0.41416
  -4   5   7     1039.96     1012.13    150.16 o   0.35792
  -3   5   7     9454.77     9388.07    314.95 o   0.30721
  -2   5   7    11529.62    12455.67    355.90 o   0.26524
  -1   5   7     2370.64     1897.51    156.99 o   0.23670
   0   5   7    15456.91    15207.35    576.27 o   0.22672
   1   5   7    15530.57    14697.38    331.53 o   0.23765
   2   5   7      739.19      624.05    118.96 o   0.26694
   3   5   7      226.88        0.98    100.43 o   0.30941
   4   5   7     5118.97     4767.17    309.10 o   0.36043
   5   5   7     5803.83     5541.38    246.70 o   0.41688
   6   5   7     1551.71     2409.42    295.45 o   0.47683
   7   5   7       81.42      234.99    230.12 o   0.53911
  -7   6   7        2.73       23.40    340.30 o   0.55063
  -6   6   7      141.85       88.73    139.44 o   0.49027
  -5   6   7      859.73      541.17    228.17 o   0.43271
  -4   6   7     5351.83     5275.18    218.42 o   0.37923
  -3   6   7     1237.08     1203.25    125.79 o   0.33180
  -2   6   7     1018.16     1574.75    152.11 o   0.29336
  -1   6   7     4807.71     4450.27    266.20 o   0.26784
   0   6   7    18110.31    18390.01    570.42 o   0.25906
   1   6   7     9680.04     9008.77    271.07 o   0.26868
   2   6   7     2984.41     3126.11    210.62 o   0.29490
   3   6   7     1859.89     1754.17    162.84 o   0.33383
   4   6   7     4555.58     4862.73    337.38 o   0.38160
   5   6   7      936.17      636.73    162.84 o   0.43531
   6   6   7      851.32      706.93    222.32 o   0.49303
   7   6   7        2.69       43.88    234.02 o   0.55349
  -7   7   7       10.50      477.79    537.27 o   0.56724
  -6   7   7     1868.42     2161.75    244.75 o   0.50886
  -5   7   7     3769.68     3771.61    350.05 o   0.45366
  -4   7   7       24.34       63.38    152.11 o   0.40297
  -3   7   7     7377.43     7592.95    279.85 o   0.35869
  -2   7   7      199.66      183.32    119.93 o   0.32347
  -1   7   7     2282.99     2635.64    227.19 o   0.30051
   0   7   7    11768.82    12720.90    417.33 o   0.29271
   1   7   7     5652.58     6752.43    241.82 o   0.30126
   2   7   7      545.57      305.20    108.23 o   0.32486
   3   7   7     2771.58     2557.64    309.10 o   0.36057
   4   7   7     2148.25     1966.74    200.87 o   0.40520
   5   7   7     6037.38     6871.39    466.09 o   0.45614
   6   7   7     1507.47     1591.33    348.10 o   0.51151
   7   7   7      321.97      162.84    242.79 o   0.57002
  -7   8   7       38.69      921.45    859.05 o   0.58582
  -6   8   7      195.58       51.68    225.24 o   0.52949
  -5   8   7     1601.06     1592.31    227.19 o   0.47669
  -4   8   7     4156.76     5148.42    347.13 o   0.42873
  -3   8   7     3770.93     3986.13    253.52 o   0.38740
  -2   8   7     4875.38     4866.63    286.67 o   0.35504
  -1   8   7        0.95        8.78    182.34 o   0.33426
   0   8   7     1005.41      815.17    230.12 o   0.32727
   1   8   7     1575.94     1381.69    237.92 o   0.33493
   2   8   7      880.68      565.55    134.56 o   0.35631
   3   8   7     2281.39     2351.89    278.87 o   0.38914
   4   8   7     4876.39     5355.14    486.57 o   0.43083
   5   8   7      282.62      429.04    225.24 o   0.47905
   6   8   7      712.35      416.36    259.37 o   0.53204
   7   8   7       32.42      215.49    327.63 o   0.58851
  -6   9   7      764.75      629.90    282.77 o   0.55194
  -5   9   7     1015.69      916.58    304.23 o   0.50151
  -4   9   7      151.11       17.55    208.67 o   0.45616
  -3   9   7       68.87      122.86    161.86 o   0.41756
  -2   9   7     4067.37     3752.11    237.92 o   0.38773
  -1   9   7     2382.10     2346.04    207.69 o   0.36879
   0   9   7     1235.47      708.88    153.09 o   0.36247
   1   9   7     4102.13     4519.50    268.15 o   0.36940
   2   9   7      314.84      123.84    177.46 o   0.38889
   3   9   7      382.09      397.83    163.81 o   0.41918
   4   9   7     2817.52     2637.59    406.61 o   0.45814
   5   9   7       32.72        2.93    234.99 o   0.50375
   6   9   7     3343.19     3598.05    658.18 o   0.55439
  -6  10   7      410.43      925.35    362.73 o   0.57600
  -5  10   7        1.02        0.00    266.20 o   0.52787
  -4  10   7      657.10      199.89    260.35 o   0.48500
  -3  10   7      300.44        0.00    208.67 o   0.44888
  -2  10   7      378.72      411.48    184.29 o   0.42127
  -1  10   7       97.43      198.92    200.87 o   0.40391
   0  10   7       37.35      122.86    225.24 o   0.39815
   1  10   7     2469.61     2082.77    290.57 o   0.40447
   2  10   7       22.93       89.71    236.94 o   0.42234
   3  10   7        0.19       16.58    189.17 o   0.45039
   4  10   7        2.15       11.70    235.97 o   0.48685
   5  10   7     1196.85     1066.74    300.32 o   0.53000
   6  10   7        4.74        1.95    369.56 o   0.57835
  -5  11   7     2615.75     2533.26    693.28 o   0.55555
  -4  11   7      765.32      825.89    607.47 o   0.51499
  -3  11   7     2266.78     2376.27    500.22 o   0.48113
  -2  11   7      128.95      135.54    462.19 o   0.45548
  -1  11   7        9.79        0.00    274.97 o   0.43947
   0  11   7     4445.49     4254.27    601.62 o   0.43418
   1  11   7     1216.08     1233.48    224.27 o   0.43999
   2  11   7     1244.80     1249.08    241.82 o   0.45647
   3  11   7     1960.78     1827.30    310.08 o   0.48254
   4  11   7        6.49      227.19    249.62 o   0.51674
   5  11   7     1010.28      653.30    324.70 o   0.55758
  -5  12   7       45.41        2.93    404.66 o   0.58437
  -4  12   7      149.64      106.28    322.75 o   0.54595
  -3  12   7       26.23      175.51    438.79 o   0.51414
  -2  12   7     1594.66     1258.83    388.08 o   0.49022
  -1  12   7     1611.42     1926.76    667.93 o   0.47538
   0  12   7     1957.21     1551.35    478.76 o   0.47049
   1  12   7     1603.68     1623.51    244.75 o   0.47586
   2  12   7      645.53      269.12    251.57 o   0.49114
   3  12   7        6.38        0.98    321.78 o   0.51545
   4  12   7        9.65      224.27    324.70 o   0.54760
   5  12   7      583.91       11.70    559.70 o   0.58630
  -4  13   7      506.54      581.15    367.61 o   0.57773
  -3  13   7      206.07       29.25    435.86 o   0.54776
  -2  13   7       70.53        0.98    452.44 o   0.52537
  -1  13   7     1098.17     1268.58    420.26 o   0.51156
   0  13   7      694.49      819.07    315.93 o   0.50702
   1  13   7     1671.59      749.84    859.05 o   0.51200
   2  13   7       93.16      558.72    486.57 o   0.52623
   3  13   7      169.12       44.85    316.90 o   0.54900
   4  13   7       10.48        3.90    508.99 o   0.57929
  -3  14   7       31.66      107.26    441.71 o   0.58190
  -2  14   7       54.96        5.85    436.84 o   0.56088
  -1  14   7     1107.88     1123.29   1019.93 o   0.54796
   0  14   7      630.15       21.45    692.31 o   0.54372
   1  14   7       84.36      450.49    535.32 o   0.54837
   2  14   7       56.61      488.52    564.57 o   0.56168
   3  14   7     1027.93      381.26    418.31 o   0.58306
  -1  15   7      573.87      192.09    596.75 o   0.58453
   0  15   7      284.86        3.90    492.42 o   0.58056
   1  15   7        7.87       15.60    545.07 o   0.58492
  -8   0   8     3067.66     2120.80    920.48 o   0.57346
  -6   0   8     4626.12     3664.35    497.29 o   0.43996
  -4   0   8    13400.88    14503.34    381.26 o   0.31157
  -2   0   8    16866.35    17474.41    428.06 o   0.19846
   0   0   8    41666.51    42197.57   1210.07 o   0.14318
   2   0   8    38856.58    37828.23    944.85 o   0.20104
   4   0   8     8082.89     9383.20    445.61 o   0.31486
   6   0   8    19966.09    26294.01   1228.60 o   0.44346
   8   0   8      396.05        1.95    669.88 o   0.57705
  -8   1   8       75.87        0.00    444.64 o   0.57470
  -7   1   8      221.48      283.75    294.47 o   0.50773
  -6   1   8        1.20       35.10    231.09 o   0.44158
  -5   1   8     7834.91     8152.64    326.65 o   0.37669
  -4   1   8      676.23      671.83     59.48 o   0.31385
  -3   1   8    90243.14    98377.79   1137.92 o   0.25458
  -2   1   8     4018.34     3116.36     94.58 o   0.20203
  -1   1   8     5299.81     5266.41    111.16 o   0.16286
   0   1   8    23143.16    22026.09    427.09 o   0.14809
   1   1   8    86467.92    85215.17   2001.84 o   0.16443
   2   1   8     7988.77     8255.03    257.42 o   0.20457
   3   1   8     1107.42     1237.38    108.23 o   0.25760
   4   1   8      345.02      227.19     90.68 o   0.31712
   5   1   8    13338.24    14520.89    513.87 o   0.38010
   6   1   8     2124.94     2106.17    170.64 o   0.44507
   7   1   8     1755.83     2229.03    390.03 o   0.51127
   8   1   8      768.70        0.00    548.00 o   0.57828
  -8   2   8     2796.33     1378.76    456.34 o   0.57842
  -7   2   8      335.32      242.79    283.75 o   0.51193
  -6   2   8     6228.73     6485.26    921.45 o   0.44640
  -5   2   8      976.02     1015.06    124.81 o   0.38234
  -4   2   8     1915.51     1769.77    151.14 o   0.32060
  -3   2   8      545.47      575.30     65.33 o   0.26286
  -2   2   8       25.07       21.45     49.73 o   0.21237
  -1   2   8    16010.30    15505.72    323.73 o   0.17552
   0   2   8    59486.74    59643.70   1050.16 o   0.16191
   1   2   8     6621.50     8001.51    345.18 o   0.17698
   2   2   8    38483.63    37667.35    841.49 o   0.21478
   3   2   8    21157.51    23059.67    487.54 o   0.26578
   4   2   8      409.28      603.57     99.46 o   0.32381
   5   2   8     3332.24     3690.68    259.37 o   0.38569
   6   2   8     6394.44     7819.17    667.93 o   0.44986
   7   2   8      486.79      303.25    184.29 o   0.51544
   8   2   8       22.43      694.26    788.84 o   0.58197
  -8   3   8      714.91      333.48    430.99 o   0.58456
  -7   3   8     2752.37     1936.51    433.91 o   0.51886
  -6   3   8     5505.81     6536.94    442.69 o   0.45433
  -5   3   8      364.37      409.53     72.16 o   0.39156
  -4   3   8     4290.72     4421.01    142.36 o   0.33155
  -3   3   8    17077.80    18389.04    329.58 o   0.27611
  -2   3   8    11098.08    11290.45    220.37 o   0.22856
  -1   3   8     3695.62     3268.47    116.03 o   0.19480
   0   3   8    21275.90    22000.73    558.72 o   0.18264
   1   3   8    54630.20    53884.88    901.95 o   0.19612
   2   3   8      325.64      214.52     59.48 o   0.23081
   3   3   8      942.99      873.67     99.46 o   0.27889
   4   3   8        9.54        5.85     90.68 o   0.33465
   5   3   8     5268.02     5558.93    251.57 o   0.39484
   6   3   8      763.88      727.41    158.94 o   0.45773
   7   3   8        7.93      252.55    174.54 o   0.52233
   8   3   8     2032.31     1602.06    850.27 o   0.58808
  -8   4   8        3.85       40.95    374.43 o   0.59305
  -7   4   8        3.10      407.58    372.48 o   0.52840
  -6   4   8      249.98      353.95    106.28 o   0.46520
  -5   4   8     8384.65     9704.00    399.78 o   0.40413
  -4   4   8     5031.05     5702.27    234.02 o   0.34630
  -3   4   8     8300.29     7968.35    215.49 o   0.29365
  -2   4   8     2504.95     2511.81    183.32 o   0.24948
  -1   4   8      106.36       76.06     88.73 o   0.21897
   0   4   8    16917.74    16098.57    502.17 o   0.20822
   1   4   8     3176.55     3586.35    146.26 o   0.22014
   2   4   8     3832.87     3685.80    224.27 o   0.25154
   3   4   8    30286.11    31744.71    541.17 o   0.29628
   4   4   8      827.76      628.93    105.31 o   0.34927
   5   4   8    10982.57    12206.05    320.80 o   0.40731
   6   4   8      800.76      758.61    169.66 o   0.46852
   7   4   8       38.79       15.60    267.17 o   0.53181
  -7   5   8      193.03      152.11    404.66 o   0.54043
  -6   5   8     3250.08     3676.05    245.72 o   0.47882
  -5   5   8     3113.47     3219.71    307.15 o   0.41973
  -4   5   8    10223.20    11244.62    296.42 o   0.36439
  -3   5   8      510.42      163.81    103.36 o   0.31478
  -2   5   8     5679.23     6034.77    254.50 o   0.27403
  -1   5   8     5162.29     4802.27    220.37 o   0.24658
   0   5   8    15084.52    14712.99    353.95 o   0.23708
   1   5   8    13111.78    12806.70    297.40 o   0.24762
   2   5   8      236.00      232.07    105.31 o   0.27591
   3   5   8     2130.65     1861.43    174.54 o   0.31723
   4   5   8    10224.67    10823.39    391.98 o   0.36721
   5   5   8     3283.64     3314.30    325.68 o   0.42279
   6   5   8       28.72        0.98    159.91 o   0.48204
   7   5   8       22.23        0.00    249.62 o   0.54376
  -7   6   8       70.85      827.84    452.44 o   0.55477
  -6   6   8     5148.30     5501.40    272.05 o   0.49495
  -5   6   8     3257.38     3267.49    355.90 o   0.43805
  -4   6   8     8025.07     8723.07    286.67 o   0.38534
  -3   6   8      331.10      386.13    104.33 o   0.33882
  -2   6   8     2296.69     2296.31    221.34 o   0.30134
  -1   6   8    17148.37    18252.53    549.95 o   0.27661
   0   6   8      723.78      627.95    126.76 o   0.26818
   1   6   8      977.54     1096.97    176.49 o   0.27754
   2   6   8      276.08       44.85    117.01 o   0.30304
   3   6   8    11364.98    11597.60    373.46 o   0.34109
   4   6   8     3069.21     2578.11    188.19 o   0.38801
   5   6   8     1724.48     1581.58    286.67 o   0.44098
   6   6   8        4.34      155.04    259.37 o   0.49807
   7   6   8      542.71      679.63    220.37 o   0.55802
  -7   7   8      183.16      310.08    447.56 o   0.57126
  -6   7   8      282.76      430.01    332.50 o   0.51337
  -5   7   8        2.11      126.76    169.66 o   0.45875
  -4   7   8     2097.84     2085.70    261.32 o   0.40873
  -3   7   8     1725.34     1564.03    159.91 o   0.36519
  -2   7   8     8320.72     8796.20    385.16 o   0.33071
  -1   7   8    12092.89    13136.28    433.91 o   0.30835
   0   7   8    11088.21    11718.51    410.51 o   0.30081
   1   7   8     2974.69     2711.70    173.56 o   0.30918
   2   7   8      137.58       91.66    130.66 o   0.33227
   3   7   8     2582.73     2660.02    189.17 o   0.36730
   4   7   8      287.22      217.44    145.29 o   0.41124
   5   7   8      428.86      261.32    165.76 o   0.46155
   6   7   8      926.52     1217.88    301.30 o   0.51637
   7   7   8       67.03        1.95    351.03 o   0.57442
  -7   8   8        0.46      496.32    587.97 o   0.58972
  -6   8   8     2221.32     1982.34    620.15 o   0.53383
  -5   8   8      137.50        3.90    239.87 o   0.48153
  -4   8   8      522.29      153.09    176.49 o   0.43414
  -3   8   8       25.12       89.71    150.16 o   0.39343
  -2   8   8     3360.49     3258.72    232.07 o   0.36165
  -1   8   8     6069.92     6260.01    344.20 o   0.34132
   0   8   8     3305.50     3116.36    313.00 o   0.33453
   1   8   8     3223.84     3654.60    372.48 o   0.34208
   2   8   8      151.01      205.74    130.66 o   0.36308
   3   8   8       33.72       12.68    192.09 o   0.39539
   4   8   8       79.85        3.90    139.44 o   0.43651
   5   8   8     1016.18      560.67    239.87 o   0.48421
   6   8   8     1103.01     1027.73    423.18 o   0.53672
   7   8   8      938.18      889.27    442.69 o   0.59277
  -6   9   8       80.03      139.44    473.89 o   0.55610
  -5   9   8       32.26        1.95    268.15 o   0.50612
  -4   9   8      279.22      168.69    191.12 o   0.46126
  -3   9   8      335.51      445.61    173.56 o   0.42316
  -2   9   8       37.63       72.16    141.39 o   0.39379
  -1   9   8    14600.52    16100.52    502.17 o   0.37521
   0   9   8     2926.83     2625.89    375.41 o   0.36904
   1   9   8      183.63       62.41    144.31 o   0.37590
   2   9   8     2928.21     3075.40    211.59 o   0.39510
   3   9   8     2450.29     2199.78    278.87 o   0.42499
   4   9   8      773.90      471.94    203.79 o   0.46349
   5   9   8      395.97      597.72    225.24 o   0.50866
   6   9   8      291.15      359.80    311.05 o   0.55888
  -6  10   8     1281.66     1252.00    536.29 o   0.57999
  -5  10   8      132.48       78.01    296.42 o   0.53225
  -4  10   8       33.39      350.05    250.60 o   0.48979
  -3  10   8      280.42      221.34    473.89 o   0.45410
  -2  10   8     1439.47      952.65    298.37 o   0.42686
  -1  10   8      339.75      185.27    177.46 o   0.40978
   0  10   8      768.21      585.05    249.62 o   0.40414
   1  10   8      482.40      321.78    167.71 o   0.41041
   2  10   8      266.33       13.65    199.89 o   0.42807
   3  10   8      200.45        0.00    190.14 o   0.45580
   4  10   8      234.25        9.75    274.00 o   0.49190
   5  10   8      984.67      880.50    303.25 o   0.53467
   6  10   8      362.50      122.86    453.41 o   0.58265
  -5  11   8     1598.10     2022.32    375.41 o   0.55972
  -4  11   8       33.65      331.53    312.03 o   0.51951
  -3  11   8       50.99      589.92    376.38 o   0.48600
  -2  11   8        4.71      439.76    234.02 o   0.46066
  -1  11   8      611.00      434.89    263.27 o   0.44487
   0  11   8     1222.96     1474.32    222.32 o   0.43968
   1  11   8        2.61        0.00    210.62 o   0.44545
   2  11   8     4694.25     5805.63    466.09 o   0.46177
   3  11   8      653.21      495.34    301.30 o   0.48759
   4  11   8      240.55      404.66    280.82 o   0.52149
   5  11   8        4.03        9.75    312.03 o   0.56202
  -5  12   8      384.94        0.98    413.43 o   0.58833
  -4  12   8       99.80      313.00    405.63 o   0.55022
  -3  12   8      923.09     1019.93    447.56 o   0.51870
  -2  12   8      208.48        0.98    391.98 o   0.49503
  -1  12   8        2.53      239.87    324.70 o   0.48038
   0  12   8     1602.88     2034.99    277.90 o   0.47557
   1  12   8       27.97        2.93    381.26 o   0.48091
   2  12   8       13.28        7.80    322.75 o   0.49607
   3  12   8      993.72      592.85    351.03 o   0.52019
   4  12   8      804.65      780.06    352.98 o   0.55209
   5  12   8     1868.54     1646.91    623.08 o   0.59052
  -4  13   8      804.80      566.52    546.04 o   0.58176
  -3  13   8      926.49      282.77    475.84 o   0.55204
  -2  13   8       39.55        5.85    844.42 o   0.52987
  -1  13   8      117.31        0.00    450.49 o   0.51620
   0  13   8      218.79        2.93    326.65 o   0.51174
   1  13   8      326.78      185.27    255.47 o   0.51670
   2  13   8      126.52        1.95    424.16 o   0.53084
   3  13   8       80.08        0.98    303.25 o   0.55344
   4  13   8     1090.60      673.78    375.41 o   0.58353
  -3  14   8       22.35      368.58    822.97 o   0.58593
  -2  14   8      334.52      245.72    550.92 o   0.56509
  -1  14   8      351.75       11.70    488.52 o   0.55229
   0  14   8     2490.78     4567.28    775.19 o   0.54812
   1  14   8      639.66      401.73    469.01 o   0.55276
   2  14   8      792.89      292.52    544.09 o   0.56600
   3  14   8      393.48      152.11    420.26 o   0.58725
  -1  15   8        6.37       37.05    491.44 o   0.58860
   0  15   8      154.46      560.67    631.85 o   0.58468
   1  15   8     1249.81      452.44    544.09 o   0.58904
  -7   0   9      620.87      796.64    440.74 o   0.51145
  -5   0   9      389.57      156.99    240.84 o   0.38178
  -3   0   9       55.47        0.00    111.16 o   0.26216
  -1   0   9     6342.72     5295.66    187.22 o   0.17466
   1   0   9     2335.42     2586.89    196.97 o   0.17632
   3   0   9      112.01      221.34    129.69 o   0.26546
   5   0   9      933.18      535.32    173.56 o   0.38556
   7   0   9      114.13      586.02    297.40 o   0.51540
  -8   1   9     2258.32     1970.64    648.43 o   0.57920
  -7   1   9       42.77        0.00    281.80 o   0.51284
  -6   1   9      352.53      148.21    242.79 o   0.44749
  -5   1   9       97.25      176.49    142.36 o   0.38364
  -4   1   9     1284.01     1410.94     94.58 o   0.32221
  -3   1   9     8910.08     9710.82    194.04 o   0.26487
  -2   1   9    20995.53    21035.41    311.05 o   0.21493
  -1   1   9     3720.26     3517.11    113.11 o   0.17871
   0   1   9    19252.78    18207.67    470.96 o   0.16546
   1   1   9     1997.28     2170.53    107.26 o   0.18032
   2   1   9     5399.06     5869.01    210.62 o   0.21762
   3   1   9     5933.25     6024.05    293.50 o   0.26814
   4   1   9        2.24        0.00     92.63 o   0.32579
   5   1   9      318.65      405.63    124.81 o   0.38741
   6   1   9       27.07        5.85    137.49 o   0.45136
   7   1   9      239.34      302.27    190.14 o   0.51679
   8   1   9      710.88       74.11    546.04 o   0.58319
  -8   2   9       89.86        2.93    425.13 o   0.58289
  -7   2   9      176.43      190.14    295.45 o   0.51700
  -6   2   9     3949.46     3604.87    403.68 o   0.45225
  -5   2   9     6124.04     6730.98    336.40 o   0.38919
  -4   2   9      296.60      152.11     58.50 o   0.32879
  -3   2   9    12590.86    14013.85    278.87 o   0.27284
  -2   2   9     6959.95     6885.04    149.19 o   0.22468
  -1   2   9        7.16       77.03     47.78 o   0.19032
   0   2   9     4354.57     4668.68    150.16 o   0.17793
   1   2   9     3808.96     3195.34    153.09 o   0.19184
   2   2   9       27.80       32.18     80.93 o   0.22725
   3   2   9    44391.48    48428.33    964.35 o   0.27601
   4   2   9      985.21      610.40    109.21 o   0.33230
   5   2   9     4707.99     5348.31    249.62 o   0.39290
   6   2   9     2946.80     2945.72    279.85 o   0.45608
   7   2   9       62.85      105.31    266.20 o   0.52092
   8   2   9     1360.01     1146.69    819.07 o   0.58685
  -8   3   9      239.89        0.98    438.79 o   0.58898
  -7   3   9        9.28      142.36    388.08 o   0.52386
  -6   3   9      273.00      555.80    465.11 o   0.46008
  -5   3   9      588.41      360.78     72.16 o   0.39826
  -4   3   9     1450.11     1278.33    200.87 o   0.33948
  -3   3   9     1493.10     1294.91    109.21 o   0.28563
  -2   3   9      667.72      593.82     75.08 o   0.24005
  -1   3   9    12522.17    12204.10    265.22 o   0.20824
   0   3   9     3476.92     3452.76    186.24 o   0.19698
   1   3   9      892.22      945.83     73.13 o   0.20962
   2   3   9    27057.24    27432.91    888.30 o   0.24245
   3   3   9    28006.18    28591.30    715.71 o   0.28866
   4   3   9     3480.46     3474.21    241.82 o   0.34288
   5   3   9     3040.44     2779.95    232.07 o   0.40188
   6   3   9     2290.27     2590.79    360.78 o   0.46384
   7   3   9      552.22      754.71    270.10 o   0.52773
   8   3   9        3.01      639.65    850.27 o   0.59291
  -7   4   9      151.39      571.40    384.18 o   0.53332
  -6   4   9     9146.10    11225.12    394.91 o   0.47082
  -5   4   9      130.80      106.28     82.88 o   0.41062
  -4   4   9     6101.97     7047.88    205.74 o   0.35390
  -3   4   9     9444.89     9194.03    238.89 o   0.30262
  -2   4   9     6930.96     7534.44    243.77 o   0.26004
  -1   4   9     1190.85     1221.78     98.48 o   0.23100
   0   4   9     3766.33     4261.10    224.27 o   0.22091
   1   4   9     7184.40     7174.64    192.09 o   0.23225
   2   4   9       60.53      121.89    115.06 o   0.26226
   3   4   9     3579.15     3652.65    162.84 o   0.30549
   4   4   9     3393.86     3171.94    351.03 o   0.35716
   5   4   9       11.99       22.43    119.93 o   0.41413
   6   4   9     2257.91     2498.16    223.29 o   0.47450
   7   4   9      165.56      216.47    220.37 o   0.53712
  -7   5   9      381.47      128.71    367.61 o   0.54524
  -6   5   9       97.95      170.64    122.86 o   0.48427
  -5   5   9     2759.39     2780.93    161.86 o   0.42598
  -4   5   9     3592.82     3779.41    228.17 o   0.37161
  -3   5   9     2372.37     2669.77    199.89 o   0.32316
  -2   5   9    10130.86    10312.45    318.85 o   0.28368
  -1   5   9     7307.89     7457.41    318.85 o   0.25732
   0   5   9     5654.14     5648.64    188.19 o   0.24830
   1   5   9     3141.55     2933.04    175.51 o   0.25845
   2   5   9    10692.36     9585.04    368.58 o   0.28572
   3   5   9    12321.20    13730.10    693.28 o   0.32585
   4   5   9      354.54      580.17    132.61 o   0.37472
   5   5   9      804.87      922.43    155.04 o   0.42937
   6   5   9     1223.60     1291.01    196.97 o   0.48786
   7   5   9       31.00      143.34    233.04 o   0.54895
  -7   6   9       19.68      369.56    331.53 o   0.55946
  -6   6   9     4542.32     5150.37    263.27 o   0.50023
  -5   6   9     4822.15     5322.96    457.31 o   0.44404
  -4   6   9      170.94        0.98    103.36 o   0.39218
  -3   6   9    36960.63    38450.34    785.91 o   0.34662
  -2   6   9     7129.03     6878.22    279.85 o   0.31014
  -1   6   9    18934.32    19273.44    551.90 o   0.28622
   0   6   9     1730.67     1527.95    160.89 o   0.27814
   1   6   9     1090.42      885.37    102.38 o   0.28724
   2   6   9     2397.25     2580.06    191.12 o   0.31200
   3   6   9     1412.00     1316.36    192.09 o   0.34912
   4   6   9      361.65      323.73    141.39 o   0.39513
   5   6   9    10965.87    12136.82    440.74 o   0.44729
   6   6   9     1285.54      828.82    285.70 o   0.50370
   7   6   9     2534.44     3739.43   1330.01 o   0.56308
  -7   7   9      225.68        1.95    444.64 o   0.57581
  -6   7   9     1044.19      837.59    212.57 o   0.51846
  -5   7   9       26.61       40.95    174.54 o   0.46447
  -4   7   9     2546.04     2347.02    175.51 o   0.41518
  -3   7   9     2014.30     1563.05    148.21 o   0.37244
  -2   7   9     3861.83     4374.21    284.72 o   0.33875
  -1   7   9     6155.69     5884.61    311.05 o   0.31700
   0   7   9    15823.87    16854.26    494.37 o   0.30973
   1   7   9      148.75       16.58    117.98 o   0.31792
   2   7   9    25683.16    28890.65    795.67 o   0.34046
   3   7   9     1197.63     1313.43    187.22 o   0.37477
   4   7   9      153.38       87.76    152.11 o   0.41797
   5   7   9        2.03        0.00    221.34 o   0.46759
   6   7   9     3111.55     3366.95    341.28 o   0.52181
   7   7   9      652.79      437.81    380.28 o   0.57933
  -7   8   9     1073.31     1167.17   1020.91 o   0.59413
  -6   8   9        1.69        2.93    258.40 o   0.53872
  -5   8   9      616.49      450.49    280.82 o   0.48699
  -4   8   9      558.27      534.34    174.54 o   0.44023
  -3   8   9    13981.07    14723.71    500.22 o   0.40017
  -2   8   9      289.02      275.95    167.71 o   0.36902
  -1   8   9       67.37       28.28    143.34 o   0.34916
   0   8   9        5.76       16.58     99.46 o   0.34257
   1   8   9    23483.20    24858.69    684.51 o   0.34999
   2   8   9        8.23        0.98    113.11 o   0.37059
   3   8   9     2689.52     3048.10    321.78 o   0.40234
   4   8   9      360.55      127.74    166.74 o   0.44285
   5   8   9     4688.77     4625.78    350.05 o   0.48996
   6   8   9       84.97        0.00    262.30 o   0.54195
  -6   9   9     1644.77     1524.05    391.98 o   0.56081
  -5   9   9        7.10        5.85    254.50 o   0.51131
  -4   9   9     4834.10     5069.44    306.18 o   0.46699
  -3   9   9      247.98       45.83    143.34 o   0.42944
  -2   9   9     1262.58     1036.51    238.89 o   0.40057
  -1   9   9      307.83      111.16    185.27 o   0.38235
   0   9   9    18604.00    22877.33    695.23 o   0.37634
   1   9   9      702.20      597.72    145.29 o   0.38311
   2   9   9    23821.68    27436.81    878.55 o   0.40202
   3   9   9      714.67      648.43    204.77 o   0.43146
   4   9   9       13.86        1.95    237.92 o   0.46947
   5   9   9      771.91      567.50    298.37 o   0.51414
   6   9   9      868.23      177.46    296.42 o   0.56390
  -6  10   9       44.99      193.07    336.40 o   0.58450
  -5  10   9      231.35      260.35    306.18 o   0.53719
  -4  10   9      109.03       11.70    447.56 o   0.49519
  -3  10   9     7381.59     8802.05    705.96 o   0.45995
  -2  10   9       73.20       51.68    156.99 o   0.43312
  -1  10   9      776.22      238.89    228.17 o   0.41633
   0  10   9     4710.22     5560.88    492.42 o   0.41082
   1  10   9    16660.18    20644.40    919.50 o   0.41703
   2  10   9      270.70      135.54    192.09 o   0.43446
   3  10   9     1450.79     1250.05    246.70 o   0.46184
   4  10   9        5.15        5.85    315.93 o   0.49753
   5  10   9     2478.35     2697.07    528.49 o   0.53989
   6  10   9      798.66      103.36    736.19 o   0.58747
  -5  11   9      153.97      157.96    304.23 o   0.56442
  -4  11   9     6081.72     7752.86    640.63 o   0.52460
  -3  11   9       15.06      256.45    384.18 o   0.49147
  -2  11   9     5949.48     7283.85    526.54 o   0.46646
  -1  11   9     3851.45     4421.01    779.09 o   0.45092
   0  11   9      809.72      737.16    248.65 o   0.44583
   1  11   9      109.01        0.00    382.23 o   0.45156
   2  11   9     1699.07     1564.03    400.76 o   0.46770
   3  11   9     4705.38     4873.45    360.78 o   0.49324
   4  11   9      629.02      569.45    427.09 o   0.52681
   5  11   9       97.98        9.75    334.45 o   0.56698
  -5  12   9      122.62      576.27    437.81 o   0.59281
  -4  12   9      929.72      195.02    327.63 o   0.55503
  -3  12   9     3015.15     4295.23    807.37 o   0.52383
  -2  12   9     1161.64      765.44    527.52 o   0.50043
  -1  12   9        8.54      493.39    533.37 o   0.48598
   0  12   9      833.85     1195.45    281.80 o   0.48126
   1  12   9     2470.72     2966.19    335.43 o   0.48657
   2  12   9      582.81      616.25    238.89 o   0.50159
   3  12   9      160.74       11.70    266.20 o   0.52549
   4  12   9      458.90      432.94    274.97 o   0.55712
  -4  13   9      794.87      872.70    883.42 o   0.58631
  -3  13   9       44.78        7.80    446.59 o   0.55687
  -2  13   9     2118.29     2259.26    500.22 o   0.53492
  -1  13   9     1664.06     1851.68    497.29 o   0.52142
   0  13   9        6.31       10.73    345.18 o   0.51703
   1  13   9      203.44       14.63    313.98 o   0.52198
   2  13   9      345.82      448.54    317.88 o   0.53600
   3  13   9     2277.14     1513.32    411.48 o   0.55843
   4  13   9      485.45      270.10    436.84 o   0.58829
  -3  14   9       10.29      252.55    698.16 o   0.59048
  -2  14   9      273.81       12.68    782.99 o   0.56983
  -1  14   9      405.31      665.00    557.75 o   0.55717
   0  14   9      695.77       15.60    830.77 o   0.55307
   1  14   9     2350.82     2864.79    711.81 o   0.55769
   2  14   9     1200.99      990.68    359.80 o   0.57084
   3  14   9     1184.28      383.21    445.61 o   0.59195
  -1  15   9      988.17      650.38    941.93 o   0.59318
   0  15   9      114.55      215.49    503.14 o   0.58932
   1  15   9        5.92      566.52    738.14 o   0.59367
  -8   0  10     1084.75     1385.59    621.13 o   0.58298
  -6   0  10      115.69      391.98    332.50 o   0.45245
  -4   0  10     5017.36     5717.87    351.03 o   0.32916
  -2   0  10    15634.36    16013.74    325.68 o   0.22537
   0   0  10    14634.75    16244.84    597.72 o   0.17898
   2   0  10    29531.11    32154.24   1115.49 o   0.22821
   4   0  10     1171.32     1190.57    210.62 o   0.33306
   6   0  10     1053.21      965.33    295.45 o   0.45670
   8   0  10     1775.93     1017.98    853.20 o   0.58739
  -8   1  10     1274.35     1009.21    602.60 o   0.58421
  -7   1  10     2713.10     2462.08    450.49 o   0.51852
  -6   1  10     2159.75     1987.21    531.42 o   0.45402
  -5   1  10     1999.31     2038.89    287.65 o   0.39129
  -4   1  10     4083.94     4215.27    125.79 o   0.33133
  -3   1  10    17362.66    17256.97    408.56 o   0.27595
  -2   1  10     3629.07     3099.78     93.61 o   0.22851
  -1   1  10     7632.10     6778.76    173.56 o   0.19491
   0   1  10     5999.40     5709.09    209.64 o   0.18293
   1   1  10     2350.49     2294.36    122.86 o   0.19656
   2   1  10    10558.41    10559.14    273.02 o   0.23132
   3   1  10     3512.10     3333.80    170.64 o   0.27943
   4   1  10     2518.28     2253.41    143.34 o   0.33520
   5   1  10    13963.62    16270.19    452.44 o   0.39539
   6   1  10       15.45        2.93    217.44 o   0.45826
   7   1  10      179.15        8.78    198.92 o   0.52286
   8   1  10       73.46      234.02    424.16 o   0.58861
  -8   2  10      242.64        0.00    458.29 o   0.58786
  -7   2  10      691.93      509.97    334.45 o   0.52264
  -6   2  10      224.75      482.66    307.15 o   0.45872
  -5   2  10       29.21        0.98     66.31 o   0.39673
  -4   2  10     4404.02     4403.46    206.72 o   0.33773
  -3   2  10     3761.13     3777.46    162.84 o   0.28361
  -2   2  10     2869.99     2621.99    121.89 o   0.23770
  -1   2  10        3.97       49.73     49.73 o   0.20561
   0   2  10    13855.02    14607.67    476.81 o   0.19429
   1   2  10    14287.68    14180.59    349.08 o   0.20717
   2   2  10    42630.81    43729.42    917.55 o   0.24040
   3   2  10    32607.35    33811.88    731.31 o   0.28700
   4   2  10     1397.82     1336.84    145.29 o   0.34153
   5   2  10      894.19      480.71    146.26 o   0.40077
   6   2  10      240.92        4.88    177.46 o   0.46292
   7   2  10      112.97       91.66    197.94 o   0.52694
   8   2  10      625.82       49.73    547.02 o   0.59223
  -8   3  10      793.51     1374.86    527.52 o   0.59391
  -7   3  10      242.54        0.00    396.86 o   0.52943
  -6   3  10     7096.19     8617.76    364.68 o   0.46644
  -5   3  10      264.28      164.79    110.18 o   0.40563
  -4   3  10     1321.65      905.85     93.61 o   0.34814
  -3   3  10     7700.62     7706.06    187.22 o   0.29593
  -2   3  10    10955.51    13382.97    271.07 o   0.25228
  -1   3  10      627.32      499.24     64.36 o   0.22230
   0   3  10      965.81     1038.46     51.68 o   0.21187
   1   3  10     9625.78     8956.11    374.43 o   0.22374
   2   3  10    11881.71    12400.09    432.94 o   0.25482
   3   3  10     1529.21     1067.71    139.44 o   0.29918
   4   3  10       45.03      163.81    129.69 o   0.35183
   5   3  10      100.08       16.58    127.74 o   0.40958
   6   3  10     4633.02     4991.44    485.59 o   0.47057
   7   3  10       84.53      135.54    198.92 o   0.53367
  -7   4  10       63.87      102.38    394.91 o   0.53879
  -6   4  10      547.85      534.34    134.56 o   0.47703
  -5   4  10     1077.66      850.27    138.46 o   0.41777
  -4   4  10      624.52      482.66    106.28 o   0.36222
  -3   4  10    21306.73    22814.93    425.13 o   0.31236
  -2   4  10    17387.06    17827.39    372.48 o   0.27137
  -1   4  10    43890.84    44973.63    917.55 o   0.24375
   0   4  10     3322.69     2947.67    194.04 o   0.23428
   1   4  10      188.63      240.84     59.48 o   0.24507
   2   4  10     5194.63     4522.42    239.87 o   0.27374
   3   4  10      325.84      243.77     88.73 o   0.31544
   4   4  10     1595.43     1199.35    165.76 o   0.36576
   5   4  10     2392.04     2306.06    337.38 o   0.42161
   6   4  10     1812.97     2149.08    241.82 o   0.48107
   7   4  10     2197.62     3100.75   1156.45 o   0.54296
  -7   5  10      212.91       88.73    385.16 o   0.55059
  -6   5  10     2025.91     1531.85    164.79 o   0.49032
  -5   5  10     2715.92     2895.99    209.64 o   0.43288
  -4   5  10      214.73       84.83    108.23 o   0.37954
  -3   5  10      583.08      414.41    120.91 o   0.33230
  -2   5  10    11483.79    12072.47    332.50 o   0.29410
  -1   5  10     9463.31     9736.17    350.05 o   0.26883
   0   5  10     3725.44     3976.38    224.27 o   0.26027
   1   5  10     4350.13     4464.89    188.19 o   0.27002
   2   5  10     2640.04     2597.61    198.92 o   0.29629
   3   5  10    11506.30    11973.01    485.59 o   0.33520
   4   5  10       10.79       31.20    120.91 o   0.38293
   5   5  10      378.25        2.93    178.44 o   0.43659
   6   5  10     9191.92     9960.44    532.39 o   0.49425
   7   5  10       14.64      498.27    238.89 o   0.55467
  -7   6  10      443.81      352.00    343.23 o   0.56467
  -6   6  10     1081.21      974.11    271.07 o   0.50609
  -5   6  10      427.01      355.90    129.69 o   0.45066
  -4   6  10      451.32      394.91    117.01 o   0.39971
  -3   6  10     3786.64     4199.67    211.59 o   0.35516
  -2   6  10    21505.15    22186.00    635.75 o   0.31970
  -1   6  10     2048.80     2123.72    197.94 o   0.29661
   0   6  10    32402.76    32732.47    693.28 o   0.28888
   1   6  10     3851.76     3664.35    344.20 o   0.29770
   2   6  10      426.39      223.29    114.08 o   0.32171
   3   6  10     7371.06     7477.89    274.97 o   0.35787
   4   6  10      209.59      317.88    163.81 o   0.40292
   5   6  10      165.74      308.13    193.07 o   0.45422
   6   6  10     1419.71     1385.59    286.67 o   0.50990
   7   6  10      437.55      861.00    272.05 o   0.56866
  -7   7  10        0.06      342.25    555.80 o   0.58088
  -6   7  10     2044.58     1973.56    261.32 o   0.52411
  -5   7  10     5161.97     5189.38    529.47 o   0.47081
  -4   7  10      447.11      528.49    154.06 o   0.42229
  -3   7  10      588.35      512.89    186.24 o   0.38040
  -2   7  10       72.74       11.70    140.41 o   0.34753
  -1   7  10     9833.03    10232.49    427.09 o   0.32641
   0   7  10     1431.44     1504.55    139.44 o   0.31940
   1   7  10      127.39      337.38    109.21 o   0.32740
   2   7  10    10491.75    10544.52    373.46 o   0.34938
   3   7  10    21690.31    24877.22    772.26 o   0.38293
   4   7  10     3522.05     3819.39    380.28 o   0.42534
   5   7  10     6973.48     7963.48    786.89 o   0.47422
   6   7  10      436.60      374.43    340.30 o   0.52779
   7   7  10       24.91        2.93    286.67 o   0.58475
  -6   8  10      882.94      940.95    306.18 o   0.54417
  -5   8  10      723.31      794.69    767.39 o   0.49304
  -4   8  10     2183.40     1984.29    201.84 o   0.44694
  -3   8  10     1852.30     1839.98    242.79 o   0.40759
  -2   8  10     5681.84     6232.71    354.93 o   0.37709
  -1   8  10      192.51      339.33    141.39 o   0.35773
   0   8  10    19996.17    22782.75    567.50 o   0.35134
   1   8  10     1909.22     1716.14    156.99 o   0.35863
   2   8  10       84.20        0.98    135.54 o   0.37880
   3   8  10     6490.29     5749.07    434.89 o   0.40995
   4   8  10     5562.91     5844.63    322.75 o   0.44982
   5   8  10      194.28      327.63    231.09 o   0.49630
   6   8  10       15.28      324.70    274.97 o   0.54771
  -6   9  10      468.03      222.32    295.45 o   0.56604
  -5   9  10     2355.87     3055.90    616.25 o   0.51707
  -4   9  10      641.27      618.20    230.12 o   0.47332
  -3   9  10        7.49        8.78    152.11 o   0.43636
  -2   9  10     1098.13      760.56    189.17 o   0.40802
  -1   9  10     7296.78     8319.38    438.79 o   0.39019
   0   9  10     1060.16     1464.57    160.89 o   0.38435
   1   9  10        9.57        8.78    128.71 o   0.39102
   2   9  10      160.57      145.29    127.74 o   0.40959
   3   9  10    12584.35    14761.74    761.54 o   0.43857
   4   9  10      153.94      645.50    264.25 o   0.47604
   5   9  10     3941.72     5233.26   1108.67 o   0.52018
   6   9  10       68.32        0.00    283.75 o   0.56944
  -6  10  10      817.12      652.33    603.57 o   0.58952
  -5  10  10       16.46      168.69    326.65 o   0.54268
  -4  10  10     2718.95     1663.49    356.88 o   0.50117
  -3  10  10     1175.73     1031.63    259.37 o   0.46641
  -2  10  10     7319.29     8587.53    670.86 o   0.44002
  -1  10  10      518.61      681.58    352.00 o   0.42354
   0  10  10     7059.03     8301.83    483.64 o   0.41816
   1  10  10     5699.44     5950.91    395.88 o   0.42430
   2  10  10     2740.72     3302.60    411.48 o   0.44148
   3  10  10     1163.22     1008.23    265.22 o   0.46848
   4  10  10     3806.79     5124.05    743.01 o   0.50374
   5  10  10      180.88      127.74    433.91 o   0.54564
   6  10  10        0.50       59.48    418.31 o   0.59279
  -5  11  10      941.08     1144.74    409.53 o   0.56964
  -4  11  10       78.04        8.78    343.23 o   0.53025
  -3  11  10       11.83      217.44    366.63 o   0.49753
  -2  11  10       25.30      347.13    364.68 o   0.47287
  -1  11  10     7131.51    10187.64    766.41 o   0.45758
   0  11  10      444.58      111.16    206.72 o   0.45260
   1  11  10     1050.56      841.49    245.72 o   0.45828
   2  11  10     2208.05     2466.95    265.22 o   0.47423
   3  11  10     2477.57     2952.54    464.14 o   0.49947
   4  11  10      480.69      390.03    277.90 o   0.53268
   5  11  10      230.07      681.58    355.90 o   0.57247
  -4  12  10      221.03      106.28    773.24 o   0.56037
  -3  12  10     3397.52     4070.96    543.12 o   0.52951
  -2  12  10      629.62      158.94    234.99 o   0.50642
  -1  12  10     2287.95     1577.68    585.05 o   0.49217
   0  12  10     1353.07     1017.01    235.97 o   0.48755
   1  12  10      812.33      579.20    438.79 o   0.49282
   2  12  10     1006.50      716.68    263.27 o   0.50769
   3  12  10       43.00        0.00    269.12 o   0.53134
   4  12  10     2420.41     2264.14    408.56 o   0.56267
  -4  13  10      918.55     1017.01    428.06 o   0.59137
  -3  13  10      827.34      225.24    515.82 o   0.56222
  -2  13  10     3759.98     3697.50    713.76 o   0.54052
  -1  13  10     3091.85     4027.08    417.33 o   0.52719
   0  13  10       39.35        0.00    267.17 o   0.52288
   1  13  10      560.68       27.30    262.30 o   0.52781
   2  13  10      182.87      273.02    370.53 o   0.54171
   3  13  10       87.08      230.12    270.10 o   0.56394
   4  13  10      499.49        0.00    362.73 o   0.59355
  -2  14  10      291.56      245.72    611.38 o   0.57509
  -1  14  10      124.01      212.57    526.54 o   0.56258
   0  14  10       40.67      315.93    342.25 o   0.55854
   1  14  10      459.75       24.38    449.51 o   0.56315
   2  14  10     1967.77      746.91    426.11 o   0.57621
   0  15  10      130.79      178.44    632.83 o   0.59446
  -7   0  11       48.68      893.17    585.05 o   0.52339
  -5   0  11    21357.33    23595.96    647.45 o   0.39780
  -3   0  11     1808.87     1500.65    166.74 o   0.28522
  -1   0  11    43546.96    44456.83    964.35 o   0.20798
   1   0  11      340.96      338.35    138.46 o   0.20968
   3   0  11    84615.23    89451.90   2149.08 o   0.28892
   5   0  11    26267.74    31487.29   1017.98 o   0.40223
   7   0  11      502.07      524.59    323.73 o   0.52812
  -8   1  11       14.25      183.32    545.07 o   0.58972
  -7   1  11      329.81       43.88    345.18 o   0.52476
  -6   1  11     9927.10    13617.97    702.06 o   0.46116
  -5   1  11     4051.10     3986.13    222.32 o   0.39959
  -4   1  11    26132.38    31026.08    604.55 o   0.34114
  -3   1  11     8230.21     7702.16    177.46 o   0.28771
  -2   1  11    16320.03    16510.06    315.93 o   0.24265
  -1   1  11     1951.95     1702.49    114.08 o   0.21139
   0   1  11    78615.57    82109.55   1669.34 o   0.20047
   1   1  11     3407.48     3327.95    151.14 o   0.21306
   2   1  11      875.46      760.56    106.28 o   0.24556
   3   1  11     5275.45     5624.26    249.62 o   0.29139
   4   1  11    16284.06    17694.78    520.69 o   0.34527
   5   1  11     2713.03     2637.59    253.52 o   0.40400
   6   1  11     1381.34     1252.98    239.87 o   0.46575
   7   1  11      503.28      629.90    322.75 o   0.52947
   8   1  11     4572.60     2881.36    974.11 o   0.59451
  -8   2  11      646.74      438.79    415.38 o   0.59334
  -7   2  11       26.04      100.43    413.43 o   0.52882
  -6   2  11     1965.55     1581.58    333.48 o   0.46578
  -5   2  11     7352.11     9068.25    520.69 o   0.40492
  -4   2  11     1123.35     1141.82    103.36 o   0.34736
  -3   2  11      640.27      533.37     71.18 o   0.29506
  -2   2  11     5016.99     4715.49    159.91 o   0.25133
  -1   2  11    53346.86    50961.59    937.05 o   0.22129
   0   2  11     2620.75     4133.36    290.57 o   0.21089
   1   2  11     5742.00     4998.26    213.54 o   0.22289
   2   2  11     1329.17     1228.60    125.79 o   0.25413
   3   2  11    35145.48    38037.88    858.07 o   0.29865
   4   2  11     3383.64     3667.28    292.52 o   0.35142
   5   2  11     5595.35     7368.68    275.95 o   0.40927
   6   2  11     2359.11     2449.40    235.97 o   0.47033
   7   2  11      969.97     1156.45    250.60 o   0.53350
  -7   3  11      798.23      828.82    385.16 o   0.53553
  -6   3  11      294.05      229.14    190.14 o   0.47339
  -5   3  11     1858.79     1793.17    264.25 o   0.41364
  -4   3  11     1048.31      879.52    101.41 o   0.35749
  -3   3  11    15531.64    15884.06    338.35 o   0.30693
  -2   3  11    16412.63    15881.13    359.80 o   0.26515
  -1   3  11    18530.00    19890.66    857.10 o   0.23688
   0   3  11    64297.16    67529.18   1487.97 o   0.22719
   1   3  11     2122.69     2403.57    203.79 o   0.23837
   2   3  11     1323.06     1123.29    186.24 o   0.26782
   3   3  11     1061.83     1174.97    211.59 o   0.31037
   4   3  11     1622.36     1720.04    180.39 o   0.36144
   5   3  11    10353.51    11423.06    428.06 o   0.41791
   6   3  11       15.17      148.21    233.04 o   0.47786
   7   3  11      595.96      499.24    340.30 o   0.54015
  -7   4  11       39.83      247.67    378.33 o   0.54479
  -6   4  11     4237.66     4841.27    232.07 o   0.48383
  -5   4  11     2901.02     2698.05    163.81 o   0.42555
  -4   4  11       29.69       39.98     91.66 o   0.37121
  -3   4  11        2.07        1.95     79.96 o   0.32280
  -2   4  11     1671.45     1858.50    173.56 o   0.28338
  -1   4  11    33174.13    34651.43    739.11 o   0.25712
   0   4  11    53917.26    60013.26   1261.75 o   0.24822
   1   4  11    10437.07     9636.72    253.52 o   0.25849
   2   4  11    60183.45    64788.23   1587.43 o   0.28587
   3   4  11     5681.59     6049.40    209.64 o   0.32608
   4   4  11      379.89       86.78    116.03 o   0.37501
   5   4  11       21.39        1.95    141.39 o   0.42970
   6   4  11     1652.20     1927.73    330.55 o   0.48821
   7   4  11      919.69      721.56    341.28 o   0.54932
  -7   5  11     1963.46     2273.89    538.24 o   0.55646
  -6   5  11      139.05       64.36    124.81 o   0.49694
  -5   5  11       98.95       36.08    118.96 o   0.44040
  -4   5  11     3196.85     3232.39    299.35 o   0.38814
  -3   5  11    11814.85    13048.52    321.78 o   0.34213
  -2   5  11      128.36      206.72     83.86 o   0.30522
  -1   5  11      192.96      183.32     69.23 o   0.28100
   0   5  11     1149.19     1444.09    189.17 o   0.27289
   1   5  11    16316.34    16498.36    432.94 o   0.28226
   2   5  11     2189.01     2018.42    139.44 o   0.30753
   3   5  11      730.67      468.04    118.96 o   0.34523
   4   5  11     8911.85    10466.51    460.24 o   0.39178
   5   5  11     2012.65     1772.70    203.79 o   0.44441
   6   5  11      459.78      229.14    238.89 o   0.50120
   7   5  11       40.63      518.74    356.88 o   0.56090
  -7   6  11      540.41      112.13    688.41 o   0.57040
  -6   6  11     1104.41      756.66    218.42 o   0.51250
  -5   6  11     2070.01     1926.76    201.84 o   0.45789
  -4   6  11     2243.07     2243.66    162.84 o   0.40788
  -3   6  11     2242.68     2186.13    175.51 o   0.36437
  -2   6  11     2132.73     1703.47    214.52 o   0.32995
  -1   6  11      592.46      604.55    159.91 o   0.30769
   0   6  11     6175.91     6145.93    296.42 o   0.30030
   1   6  11     1998.77     1848.75    229.14 o   0.30884
   2   6  11     8717.96     9083.85    359.80 o   0.33210
   3   6  11      240.74      177.46    116.03 o   0.36728
   4   6  11     1156.52      802.49    168.69 o   0.41134
   5   6  11       19.25      276.92    188.19 o   0.46174
   6   6  11     3925.80     3584.39    613.33 o   0.51664
   7   6  11       37.17      252.55    283.75 o   0.57474
  -7   7  11      406.42      504.12    570.42 o   0.58645
  -6   7  11      152.54      182.34    208.67 o   0.53031
  -5   7  11       14.48        0.00    205.74 o   0.47773
  -4   7  11       78.48       21.45    147.24 o   0.43004
  -3   7  11     5180.61     5286.88    520.69 o   0.38902
  -2   7  11      258.81      261.32    159.91 o   0.35698
  -1   7  11     2105.64     1883.85    219.39 o   0.33651
   0   7  11      657.20     1022.86    190.14 o   0.32976
   1   7  11     2055.16     2144.20    231.09 o   0.33756
   2   7  11      786.46      709.86    202.82 o   0.35896
   3   7  11      439.68      227.19    131.64 o   0.39174
   4   7  11      851.62     1000.43    223.29 o   0.43332
   5   7  11     3623.43     4667.71    914.63 o   0.48143
   6   7  11     2690.03     3195.34    783.96 o   0.53430
   7   7  11      646.30      513.87    572.37 o   0.59067
  -6   8  11       53.50        6.83    254.50 o   0.55014
  -5   8  11      330.78        0.98    254.50 o   0.49965
  -4   8  11     2395.20     2087.65    232.07 o   0.45426
  -3   8  11        3.40        0.00    247.67 o   0.41564
  -2   8  11     9784.32     9849.29    601.62 o   0.38582
  -1   8  11     1782.02     1430.44    203.79 o   0.36697
   0   8  11      824.00      744.96    157.96 o   0.36079
   1   8  11     6799.19     7356.98    359.80 o   0.36793
   2   8  11      454.68       24.38    176.49 o   0.38766
   3   8  11     4564.48     5315.16    493.39 o   0.41819
   4   8  11     2518.21     2398.70    397.83 o   0.45737
   5   8  11      393.58      324.70    272.05 o   0.50319
   6   8  11     1460.61      920.48    287.65 o   0.55399
  -6   9  11     2135.02     1479.20    576.27 o   0.57178
  -5   9  11      890.42      593.82    306.18 o   0.52338
  -4   9  11     1081.78      814.19    259.37 o   0.48024
  -3   9  11      452.47      294.47    259.37 o   0.44389
  -2   9  11       22.37        0.00    186.24 o   0.41610
  -1   9  11      295.75      204.77    192.09 o   0.39868
   0   9  11     2242.68     2210.51    176.49 o   0.39300
   1   9  11     1479.53     1521.13    342.25 o   0.39957
   2   9  11     2442.69     2330.44    358.83 o   0.41780
   3   9  11     1341.02     1060.89    366.63 o   0.44628
   4   9  11      148.89      581.15    356.88 o   0.48319
   5   9  11      172.62        0.98    249.62 o   0.52676
   6   9  11      326.44       43.88    301.30 o   0.57549
  -5  10  11        5.49        0.00    368.58 o   0.54870
  -4  10  11        1.61      131.64    325.68 o   0.50771
  -3  10  11       78.51        8.78    277.90 o   0.47347
  -2  10  11      231.57      274.97    709.86 o   0.44752
  -1  10  11      704.10      343.23    517.77 o   0.43137
   0  10  11      390.14      403.68    207.69 o   0.42613
   1  10  11      238.44      349.08    178.44 o   0.43219
   2  10  11       48.56        0.00    183.32 o   0.44911
   3  10  11      208.66        6.83    260.35 o   0.47571
   4  10  11       50.46        3.90    275.95 o   0.51050
   5  10  11       25.11        0.98    320.80 o   0.55192
  -5  11  11      807.41      540.19    338.35 o   0.57538
  -4  11  11      243.48      510.94    359.80 o   0.53644
  -3  11  11     3638.38     3212.89    911.70 o   0.50415
  -2  11  11      437.72      159.91    313.98 o   0.47986
  -1  11  11      803.67      722.53    731.31 o   0.46484
   0  11  11      248.46      301.30    185.27 o   0.45998
   1  11  11      596.22      643.55    243.77 o   0.46560
   2  11  11      307.06       54.60    197.94 o   0.48134
   3  11  11      436.23        9.75    309.10 o   0.50626
   4  11  11        1.71       91.66    406.61 o   0.53907
   5  11  11      478.32      914.63    371.51 o   0.57845
  -4  12  11       50.44        4.88    397.83 o   0.56623
  -3  12  11      271.11      496.32    478.76 o   0.53574
  -2  12  11       35.21        2.93    315.93 o   0.51295
  -1  12  11      189.19       27.30    279.85 o   0.49892
   0  12  11      680.35      859.05    274.97 o   0.49440
   1  12  11       28.09      426.11    322.75 o   0.49963
   2  12  11     1418.33     1638.13    325.68 o   0.51433
   3  12  11      496.76      445.61    339.33 o   0.53772
   4  12  11      196.86       89.71    353.95 o   0.56873
  -3  13  11       70.46      842.47    824.92 o   0.56809
  -2  13  11      197.19       26.33    507.04 o   0.54665
  -1  13  11      380.31      440.74    432.94 o   0.53351
   0  13  11     2781.91     1542.58    491.44 o   0.52928
   1  13  11      674.48        5.85    328.60 o   0.53417
   2  13  11      384.15        8.78    448.54 o   0.54795
   3  13  11      271.76        3.90    267.17 o   0.56996
  -2  14  11       11.95      213.54    454.39 o   0.58085
  -1  14  11     1562.90      744.96   1732.72 o   0.56850
   0  14  11      469.63        1.95    430.01 o   0.56453
   1  14  11      365.32        5.85    393.93 o   0.56912
   2  14  11      213.85      112.13    280.82 o   0.58207
  -8   0  12      450.18        0.98    587.00 o   0.59452
  -6   0  12     9210.50    10851.67    662.08 o   0.46735
  -4   0  12     5090.35     5578.43    415.38 o   0.34955
  -2   0  12    47045.11    49901.68   1067.71 o   0.25447
   0   0  12     1090.05      702.06    167.71 o   0.21478
   2   0  12    13153.71    16339.42    909.75 o   0.25750
   4   0  12     8493.18    10077.45    466.09 o   0.35395
   6   0  12    16744.50    20615.14   2092.52 o   0.47229
  -7   1  12      775.48      411.48    359.80 o   0.53152
  -6   1  12        9.87        5.85    256.45 o   0.46888
  -5   1  12      415.15      524.59    123.84 o   0.40851
  -4   1  12     1691.56     1724.92    191.12 o   0.35159
  -3   1  12    40119.93    42939.61    622.10 o   0.30008
  -2   1  12       45.03      179.41     92.63 o   0.25726
  -1   1  12    17574.90    18432.92    353.95 o   0.22808
   0   1  12      132.11      168.69    129.69 o   0.21808
   1   1  12    17698.38    18348.08    426.11 o   0.22977
   2   1  12      525.11      313.98    103.36 o   0.26025
   3   1  12     9027.76     9167.70    290.57 o   0.30392
   4   1  12      272.46      182.34    120.91 o   0.35596
   5   1  12     1984.44     2564.46    214.52 o   0.41322
   6   1  12       62.61       20.48    186.24 o   0.47380
   7   1  12     1941.24     2592.74    530.44 o   0.53659
  -7   2  12       12.75        0.00    322.75 o   0.53553
  -6   2  12     1877.40     1921.88    344.20 o   0.47342
  -5   2  12     4795.69     5164.02    241.82 o   0.41372
  -4   2  12       92.36      162.84     79.96 o   0.35763
  -3   2  12     5768.05     5913.86    195.99 o   0.30714
  -2   2  12     5727.19     6214.19    162.84 o   0.26546
  -1   2  12      945.74     1692.74    301.30 o   0.23729
   0   2  12    12864.78    12409.85    399.78 o   0.22769
   1   2  12     1623.29     1618.63     99.46 o   0.23891
   2   2  12    35048.84    36472.88    762.51 o   0.26836
   3   2  12     3546.85     3330.87    202.82 o   0.31089
   4   2  12      205.64       65.33    120.91 o   0.36193
   5   2  12    10453.16    11297.28    542.14 o   0.41837
   6   2  12     2748.67     3155.36    313.00 o   0.47830
   7   2  12      158.39       12.68    221.34 o   0.54057
  -7   3  12     2481.04     2051.57    471.94 o   0.54216
  -6   3  12      225.52      150.16    115.06 o   0.48091
  -5   3  12      848.93      746.91    119.93 o   0.42226
  -4   3  12     5158.73     5830.00    315.93 o   0.36748
  -3   3  12     4239.63     4259.15    168.69 o   0.31855
  -2   3  12     2482.90     2200.76    113.11 o   0.27859
  -1   3  12     4426.54     4256.23    199.89 o   0.25189
   0   3  12    76092.27    86000.12   1698.59 o   0.24286
   1   3  12    55273.26    56286.50   1228.60 o   0.25342
   2   3  12     7959.12     7322.85    268.15 o   0.28135
   3   3  12    25348.45    28041.36    641.60 o   0.32217
   4   3  12       64.99        0.98    117.98 o   0.37166
   5   3  12     1377.22     1535.75    189.17 o   0.42682
   6   3  12        0.77       82.88    221.34 o   0.48571
   7   3  12      388.09      360.78    237.92 o   0.54713
  -7   4  12     1947.67     1494.80    417.33 o   0.55130
  -6   4  12       55.45        0.00    120.91 o   0.49119
  -5   4  12     4667.74     4948.53    325.68 o   0.43394
  -4   4  12     4090.23     3970.53    278.87 o   0.38084
  -3   4  12     7415.87     7872.80    219.39 o   0.33387
  -2   4  12     1294.00     1273.45    135.54 o   0.29599
  -1   4  12       51.75        7.80     77.03 o   0.27101
   0   4  12    25118.45    24835.29    888.30 o   0.26264
   1   4  12     2599.88     2188.08    124.81 o   0.27243
   2   4  12    11085.97    10481.14    454.39 o   0.29859
   3   4  12     7718.59     8251.13    260.35 o   0.33733
   4   4  12       92.25       20.48    116.03 o   0.38488
   5   4  12    10676.45    11866.73    539.22 o   0.43837
   6   4  12      228.17       53.63    375.41 o   0.49589
   7   4  12       55.18        1.95    297.40 o   0.55619
  -7   5  12       77.02      401.73    319.83 o   0.56284
  -6   5  12       10.09        0.00    280.82 o   0.50411
  -5   5  12      292.67      259.37    137.49 o   0.44851
  -4   5  12     4585.67     4689.16    248.65 o   0.39736
  -3   5  12     4858.11     5391.22    262.30 o   0.35260
  -2   5  12      732.49      393.93    105.31 o   0.31696
  -1   5  12       83.22       98.48     70.21 o   0.29377
   0   5  12    35117.02    39142.64    917.55 o   0.28607
   1   5  12     5522.09     5686.67    225.24 o   0.29508
   2   5  12    10282.17    10504.54    310.08 o   0.31939
   3   5  12     2283.12     2477.68    253.52 o   0.35588
   4   5  12     1253.94      974.11    216.47 o   0.40123
   5   5  12     3989.79     3655.58    351.03 o   0.45280
   6   5  12       79.82      138.46    225.24 o   0.50869
   7   5  12      263.97      229.14    287.65 o   0.56763
  -7   6  12      105.18        0.00    534.34 o   0.57663
  -6   6  12     4295.66     5324.91    536.29 o   0.51945
  -5   6  12     1741.60     1426.54    330.55 o   0.46569
  -4   6  12    12261.87    15291.21    506.07 o   0.41666
  -3   6  12     5191.27     5779.30    272.05 o   0.37422
  -2   6  12     1893.88     1489.92    202.82 o   0.34084
  -1   6  12      278.83      221.34     87.76 o   0.31939
   0   6  12      658.47      515.82    131.64 o   0.31232
   1   6  12      703.44      426.11    123.84 o   0.32060
   2   6  12     2452.77     2327.52    261.32 o   0.34310
   3   6  12     2759.93     2797.51    234.99 o   0.37730
   4   6  12     5273.47     5935.31    557.75 o   0.42035
   5   6  12     2092.23     2338.24    406.61 o   0.46983
   6   6  12      198.20      158.94    207.69 o   0.52390
   7   6  12       61.00       78.98    476.81 o   0.58131
  -7   7  12        0.48        0.98    628.93 o   0.59251
  -6   7  12      177.85      216.47    238.89 o   0.53703
  -5   7  12      791.86      733.26    171.61 o   0.48522
  -4   7  12     4575.21     4680.38    311.05 o   0.43837
  -3   7  12       74.44       77.03    128.71 o   0.39825
  -2   7  12      168.39      105.31    160.89 o   0.36707
  -1   7  12     5964.25     6219.06    340.30 o   0.34724
   0   7  12      915.03      684.51    249.62 o   0.34075
   1   7  12      855.67      614.30    143.34 o   0.34835
   2   7  12      638.56      592.85    154.06 o   0.36917
   3   7  12     5475.24     5248.86    363.70 o   0.40116
   4   7  12     2031.30     1616.68    214.52 o   0.44189
   5   7  12     2208.49     1868.25    273.02 o   0.48919
   6   7  12      148.07        2.93    241.82 o   0.54133
  -6   8  12     2717.01     2933.04    331.53 o   0.55662
  -5   8  12      913.71      313.98    234.02 o   0.50681
  -4   8  12     2590.17     3114.41    272.05 o   0.46216
  -3   8  12       12.28        0.00    195.02 o   0.42430
  -2   8  12     3499.36     3271.39    266.20 o   0.39518
  -1   8  12     5828.51     6639.32    387.11 o   0.37683
   0   8  12    14578.89    15760.22    450.49 o   0.37086
   1   8  12     1614.49     1520.15    219.39 o   0.37785
   2   8  12      269.45       72.16    153.09 o   0.39713
   3   8  12      275.47      119.93    162.84 o   0.42702
   4   8  12      508.55      630.88    224.27 o   0.46550
   5   8  12       28.59      158.94    232.07 o   0.51061
   6   8  12     1526.24     1643.01    313.98 o   0.56077
  -6   9  12        0.39       61.43    435.86 o   0.57802
  -5   9  12      253.58      280.82    317.88 o   0.53022
  -4   9  12      859.06      402.71    243.77 o   0.48772
  -3   9  12     1097.49     1202.27    225.24 o   0.45200
  -2   9  12      232.39      209.64    363.70 o   0.42479
  -1   9  12    14111.32    15711.47    606.50 o   0.40777
   0   9  12      262.82      220.37    155.04 o   0.40226
   1   9  12    10315.24    11520.57    491.44 o   0.40872
   2   9  12     2395.03     1886.78    271.07 o   0.42660
   3   9  12      209.63      439.76    238.89 o   0.45456
   4   9  12      698.47     1038.46   1126.22 o   0.49088
   5   9  12      234.85       12.68    251.57 o   0.53386
   6   9  12        9.42        6.83    286.67 o   0.58202
  -5  10  12      118.64        1.95    288.62 o   0.55522
  -4  10  12     1091.53      559.70    280.82 o   0.51479
  -3  10  12     2700.63     1661.54    588.95 o   0.48109
  -2  10  12     4674.21     5570.63    527.52 o   0.45561
  -1  10  12      393.99       88.73    427.09 o   0.43979
   0  10  12     4603.86     5133.80    368.58 o   0.43469
   1  10  12      161.41       39.98    193.07 o   0.44067
   2  10  12       52.81      205.74    341.28 o   0.45730
   3  10  12      896.22      714.73    316.90 o   0.48349
   4  10  12      863.59      204.77    236.94 o   0.51779
   5  10  12      804.34      772.26    394.91 o   0.55870
  -5  11  12     1986.86     1187.65    399.78 o   0.58161
  -4  11  12       20.84       38.03    325.68 o   0.54314
  -3  11  12     1183.37      333.48    529.47 o   0.51131
  -2  11  12        4.70        2.93    342.25 o   0.48741
  -1  11  12       49.96        9.75    347.13 o   0.47266
   0  11  12     2418.36     2202.71    432.94 o   0.46792
   1  11  12      361.61      466.09    268.15 o   0.47348
   2  11  12     3289.79     4423.94    909.75 o   0.48900
   3  11  12     1936.45     1948.21    677.68 o   0.51357
   4  11  12       94.18      684.51    359.80 o   0.54598
   5  11  12      291.09      601.62    469.99 o   0.58492
  -4  12  12     1208.13      966.30    432.94 o   0.57258
  -3  12  12      483.89       18.53    343.23 o   0.54248
  -2  12  12      101.37        0.00    581.15 o   0.52002
  -1  12  12      289.15      163.81    312.03 o   0.50622
   0  12  12      414.44      387.11    297.40 o   0.50179
   1  12  12     1238.81     1136.94    312.03 o   0.50698
   2  12  12      611.44      406.61    304.23 o   0.52151
   3  12  12       64.89      187.22    414.41 o   0.54462
   4  12  12     1621.30     1284.18    495.34 o   0.57528
  -3  13  12      716.38      914.63    849.29 o   0.57445
  -2  13  12       58.44        0.98    383.21 o   0.55329
  -1  13  12      253.11      171.61    298.37 o   0.54034
   0  13  12     1342.02     1155.47    627.95 o   0.53619
   1  13  12      376.51      140.41    329.58 o   0.54105
   2  13  12     1065.10     1018.96    374.43 o   0.55469
   3  13  12        0.13      116.03    324.70 o   0.57647
  -2  14  12       28.66      436.84    590.90 o   0.58710
  -1  14  12       26.73        4.88    414.41 o   0.57491
   0  14  12     1183.38     1095.02    375.41 o   0.57102
   1  14  12      816.02     1173.02    341.28 o   0.57559
   2  14  12     1236.26      869.77    392.96 o   0.58842
  -7   0  13      225.14       16.58    612.35 o   0.53746
  -5   0  13       72.29      123.84    122.86 o   0.41629
  -3   0  13     4871.78     4805.20    180.39 o   0.31070
  -1   0  13     3718.94     3586.34    174.54 o   0.24201
   1   0  13      789.06      620.15    206.72 o   0.24374
   3   0  13       42.78        0.00    123.84 o   0.31472
   5   0  13     3710.03     3310.40    319.83 o   0.42129
   7   0  13        0.73        6.83    406.61 o   0.54289
  -7   1  13      379.77      260.35    326.65 o   0.53879
  -6   1  13     3051.39     3588.30    451.46 o   0.47714
  -5   1  13       15.96        4.88     72.16 o   0.41800
  -4   1  13     1018.26      848.32    111.16 o   0.36262
  -3   1  13     1610.06     1309.53    106.28 o   0.31299
  -2   1  13     5141.34     4750.59    133.59 o   0.27227
  -1   1  13     9251.03     9431.95    262.30 o   0.24494
   0   1  13    14508.15    15670.51    397.83 o   0.23572
   1   1  13     9473.75     9290.56    304.23 o   0.24665
   2   1  13     3404.41     3575.62    181.36 o   0.27533
   3   1  13       24.00        0.00    108.23 o   0.31698
   4   1  13        0.22        0.00    161.86 o   0.36721
   5   1  13       27.71      109.21    147.24 o   0.42299
   6   1  13      877.35      592.85    234.02 o   0.48238
   7   1  13      174.32        9.75    320.80 o   0.54421
  -7   2  13      293.81        0.00    454.39 o   0.54275
  -6   2  13        5.66        0.00    126.76 o   0.48161
  -5   2  13      765.11      500.22    102.38 o   0.42310
  -4   2  13      716.41      723.51     91.66 o   0.36848
  -3   2  13     1105.24     1100.87     96.53 o   0.31976
  -2   2  13     9550.07     9350.04    270.10 o   0.28002
  -1   2  13      268.68      144.31     78.98 o   0.25354
   0   2  13    43783.72    48681.85   1038.46 o   0.24464
   1   2  13     5863.55     5450.70    188.19 o   0.25519
   2   2  13     4642.91     3947.12    210.62 o   0.28300
   3   2  13     1921.36     1657.64    153.09 o   0.32367
   4   2  13     2361.34     2393.82    221.34 o   0.37300
   5   2  13     1569.75     1597.18    190.14 o   0.42802
   6   2  13      641.98      593.82    283.75 o   0.48680
   7   2  13      557.55        4.88    241.82 o   0.54813
  -7   3  13        6.47      117.01    473.89 o   0.54929
  -6   3  13      190.31      370.53    142.36 o   0.48896
  -5   3  13     2938.39     3354.28    174.54 o   0.43145
  -4   3  13       21.07        2.93     83.86 o   0.37805
  -3   3  13      714.29      598.70     97.51 o   0.33074
  -2   3  13     1688.62     1634.23    106.28 o   0.29250
  -1   3  13       39.39        0.00     64.36 o   0.26725
   0   3  13      645.16      675.73     76.06 o   0.25883
   1   3  13      769.52      497.29    147.24 o   0.26881
   2   3  13     3080.88     2865.76    189.17 o   0.29535
   3   3  13    11976.46    13262.06    487.54 o   0.33452
   4   3  13        7.23       12.68    123.84 o   0.38246
   5   3  13    12141.98    14635.95    414.41 o   0.43628
   6   3  13      115.90      383.21    220.37 o   0.49408
   7   3  13       36.49      106.28    218.42 o   0.55461
  -7   4  13       10.90        8.78    379.31 o   0.55832
  -6   4  13     4710.57     5771.50    301.30 o   0.49908
  -5   4  13      114.20      159.91    125.79 o   0.44289
  -4   4  13     9288.35     9165.75    295.45 o   0.39105
  -3   4  13     3114.29     2925.24    154.06 o   0.34552
  -2   4  13     2415.01     2772.15    153.09 o   0.30912
  -1   4  13      133.20      113.11     88.73 o   0.28534
   0   4  13     9806.16    11393.81    407.58 o   0.27747
   1   4  13     2547.25     2109.10    171.61 o   0.28681
   2   4  13     1238.35      947.78    175.51 o   0.31182
   3   4  13     2014.46     1591.33    121.89 o   0.34914
   4   4  13     4632.95     4383.96    377.36 o   0.39531
   5   4  13      438.63      219.39    158.94 o   0.44759
   6   4  13       54.32        2.93    240.84 o   0.50410
   7   4  13        3.37        0.98    492.42 o   0.56355
  -7   5  13        0.59        0.00    370.53 o   0.56971
  -6   5  13     1275.39     1020.91    197.94 o   0.51180
  -5   5  13     5187.10     6225.89    497.29 o   0.45717
  -4   5  13      387.42      211.59    111.16 o   0.40715
  -3   5  13     3042.48     3083.20    202.82 o   0.36365
  -2   5  13     3786.04     4105.09    164.79 o   0.32925
  -1   5  13        6.22      137.49    117.98 o   0.30704
   0   5  13     1909.50     1313.43    164.79 o   0.29974
   1   5  13      722.57      289.60    115.06 o   0.30840
   2   5  13    17144.33    17291.10    501.19 o   0.33179
   3   5  13    18308.27    19955.02   1093.06 o   0.36709
   4   5  13      371.27      252.55    159.91 o   0.41125
   5   5  13     7079.67     9223.28    709.86 o   0.46173
   6   5  13     1376.68     1568.90    375.41 o   0.51669
   7   5  13       25.95      214.52    324.70 o   0.57484
  -7   6  13      380.53        0.00    541.17 o   0.58334
  -6   6  13      947.69     1095.99    254.50 o   0.52692
  -5   6  13      987.62     1010.18    163.81 o   0.47404
  -4   6  13      642.70      512.89    140.41 o   0.42601
  -3   6  13    19338.65    22300.08    509.97 o   0.38464
  -2   6  13     2120.42     2018.42    219.39 o   0.35230
  -1   6  13    19876.61    23045.04    858.07 o   0.33164
   0   6  13     6867.74     7076.16    338.35 o   0.32489
   1   6  13     3449.86     3457.63    301.30 o   0.33290
   2   6  13      692.82      405.63    143.34 o   0.35467
   3   6  13     3316.31     3043.23    283.75 o   0.38790
   4   6  13      990.17      521.67    223.29 o   0.42992
   5   6  13     3127.04     3777.46    399.78 o   0.47844
   6   6  13       46.35       12.68    295.45 o   0.53167
   7   6  13      908.59      675.73    498.27 o   0.58835
  -6   7  13     3438.05     3172.91    345.18 o   0.54426
  -5   7  13       75.36        0.00    173.56 o   0.49324
  -4   7  13      958.59      539.22    153.09 o   0.44727
  -3   7  13      907.46      846.37    126.76 o   0.40806
  -2   7  13    10068.48    10181.79    326.65 o   0.37774
  -1   7  13     8616.60     9451.45    372.48 o   0.35854
   0   7  13     3648.45     4100.21    341.28 o   0.35231
   1   7  13     5794.28     5262.51    415.38 o   0.35971
   2   7  13    21085.59    24231.72    621.13 o   0.37995
   3   7  13      624.66      792.74    255.47 o   0.41113
   4   7  13      138.54      213.54    163.81 o   0.45100
   5   7  13       29.68      305.20    217.44 o   0.49747
   6   7  13     2723.66     3385.48    609.43 o   0.54886
  -6   8  13       92.77      453.41    371.51 o   0.56359
  -5   8  13       37.12        1.95    214.52 o   0.51450
  -4   8  13        3.25      308.13    200.87 o   0.47061
  -3   8  13    18910.43    22805.18    973.13 o   0.43352
  -2   8  13      710.93      474.86    185.27 o   0.40510
  -1   8  13     7580.92     8403.24    415.38 o   0.38727
   0   8  13      666.90      651.35    192.09 o   0.38150
   1   8  13     8991.99     9952.64    661.10 o   0.38835
   2   8  13        0.74       37.05    147.24 o   0.40717
   3   8  13     5561.64     6067.92    591.87 o   0.43641
   4   8  13      111.97        3.90    219.39 o   0.47416
   5   8  13     1209.22      890.25    237.92 o   0.51855
   6   8  13        3.82      232.07    293.50 o   0.56804
  -6   9  13     2518.48     2869.66    860.02 o   0.58474
  -5   9  13      189.67        0.98    253.52 o   0.53757
  -4   9  13      724.27      895.12    308.13 o   0.49573
  -3   9  13     1000.76      531.42    331.53 o   0.46067
  -2   9  13     8567.62     9879.51    490.47 o   0.43404
  -1   9  13       78.58      729.36    264.25 o   0.41744
   0   9  13     6836.08     8436.39    389.06 o   0.41210
   1   9  13        0.42      172.59    318.85 o   0.41844
   2   9  13    18790.26    23535.51   2114.95 o   0.43596
   3   9  13      896.81      980.93    253.52 o   0.46339
   4   9  13       21.34      111.16    291.55 o   0.49910
   5   9  13      168.87        0.98    286.67 o   0.54146
   6   9  13     2091.54     2064.24    368.58 o   0.58902
  -5  10  13        6.99        2.93    284.72 o   0.56225
  -4  10  13       56.22        0.98    273.02 o   0.52239
  -3  10  13     3124.08     2107.15    616.25 o   0.48924
  -2  10  13     1598.39     1545.50    506.07 o   0.46425
  -1  10  13      939.96        2.93    334.45 o   0.44877
   0  10  13     5107.16     7213.64    465.11 o   0.44380
   1  10  13     6684.25     8217.00    620.15 o   0.44970
   2  10  13     1934.44     1885.81    342.25 o   0.46605
   3  10  13     4128.95     4711.59    563.60 o   0.49180
   4  10  13      149.14      245.72    319.83 o   0.52559
   5  10  13      627.19        1.95   1005.31 o   0.56596
  -5  11  13      363.69      184.29    390.03 o   0.58832
  -4  11  13     1628.71     2016.47    707.91 o   0.55035
  -3  11  13       48.59       16.58    345.18 o   0.51899
  -2  11  13     6941.35     8324.26   1102.82 o   0.49550
  -1  11  13     2622.43     2083.75    414.41 o   0.48103
   0  11  13       79.12      141.39    309.10 o   0.47640
   1  11  13      106.67      315.93    409.53 o   0.48190
   2  11  13     5105.62     6007.47    801.52 o   0.49719
   3  11  13     2252.36     1854.60    529.47 o   0.52141
   4  11  13        0.14        2.93    292.52 o   0.55338
   5  11  13      306.88      177.46    446.59 o   0.59187
  -4  12  13      844.77      863.92    380.28 o   0.57942
  -3  12  13     1838.81     1898.48    844.42 o   0.54973
  -2  12  13      445.83       87.76    302.27 o   0.52760
  -1  12  13      255.98        0.00    782.01 o   0.51404
   0  12  13     2253.82     2723.40    496.32 o   0.50971
   1  12  13     2817.78     3359.15    684.51 o   0.51485
   2  12  13        1.67        0.00    386.13 o   0.52919
   3  12  13      989.53      887.32    372.48 o   0.55201
   4  12  13     1099.80     1643.99    451.46 o   0.58231
  -3  13  13     1378.12     1041.39    472.91 o   0.58130
  -2  13  13     3199.44     4401.51    577.25 o   0.56042
  -1  13  13       91.45        1.95    413.43 o   0.54767
   0  13  13       99.90       66.31    508.02 o   0.54361
   1  13  13       50.17      219.39    691.33 o   0.54843
   2  13  13      394.34       15.60    347.13 o   0.56192
   3  13  13     2262.70     1996.96    812.24 o   0.58345
  -2  14  13        0.11      352.98    582.12 o   0.59383
  -1  14  13       19.43        0.98    457.31 o   0.58181
   0  14  13      584.73       48.75    824.92 o   0.57799
   1  14  13      794.22      488.52    456.34 o   0.58253
  -6   0  14     4305.66     6260.01    539.22 o   0.48445
  -4   0  14       90.42      250.60    128.71 o   0.37227
  -2   0  14      809.28     1020.91    194.04 o   0.28511
   0   0  14    49462.04    55351.40   1685.91 o   0.25057
   2   0  14    60469.00    63830.70   2851.13 o   0.28825
   4   0  14     8309.98     8931.73    448.54 o   0.37709
   6   0  14      646.47      315.93    322.75 o   0.49000
  -7   1  14     2143.02     1822.42    419.28 o   0.54655
  -6   1  14      785.85      624.05    393.93 o   0.48592
  -5   1  14      202.36      131.64    104.33 o   0.42804
  -4   1  14     6595.08     7224.37    256.45 o   0.37418
  -3   1  14    30949.64    32331.71    732.29 o   0.32636
  -2   1  14      393.58      395.88     82.88 o   0.28760
  -1   1  14    18965.75    19074.52    389.06 o   0.26194
   0   1  14      182.94      300.32     80.93 o   0.25341
   1   1  14     9682.40     9964.35    290.57 o   0.26366
   2   1  14     4095.78     4093.39    186.24 o   0.29072
   3   1  14     2643.78     2546.91    172.59 o   0.33049
   4   1  14      827.87      496.32    144.31 o   0.37898
   5   1  14     5738.37     6338.02    308.13 o   0.43328
   6   1  14       48.73        0.00    431.96 o   0.49146
   7   1  14      608.40      422.21    236.94 o   0.55230
  -7   2  14      220.13       27.30    403.68 o   0.55046
  -6   2  14     1211.24     1243.23    193.07 o   0.49031
  -5   2  14      893.56      834.67    127.74 o   0.43301
  -4   2  14      837.50      847.34    152.11 o   0.37987
  -3   2  14      342.29      382.23     98.48 o   0.33286
  -2   2  14    12951.60    13867.59    253.52 o   0.29495
  -1   2  14     2553.37     2903.79    167.71 o   0.27000
   0   2  14        3.90        4.88     92.63 o   0.26172
   1   2  14       85.38       30.23    101.41 o   0.27166
   2   2  14    24830.95    26118.50    623.08 o   0.29800
   3   2  14    14431.99    14634.98    440.74 o   0.33691
   4   2  14      575.38      271.07    133.59 o   0.38459
   5   2  14      785.37      825.89    210.62 o   0.43819
   6   2  14     2195.94     2564.46    309.10 o   0.49580
   7   2  14        8.01      121.89    269.12 o   0.55617
  -7   3  14      840.28      800.54    400.76 o   0.55691
  -6   3  14     4438.21     4991.44    326.65 o   0.49754
  -5   3  14        2.52      212.57    128.71 o   0.44118
  -4   3  14     1725.07     1493.82    127.74 o   0.38915
  -3   3  14    17333.21    19290.99    396.86 o   0.34342
  -2   3  14     6499.55     6510.61    216.47 o   0.30682
  -1   3  14    23638.43    23866.06    610.40 o   0.28291
   0   3  14     4123.19     3812.56    193.07 o   0.27503
   1   3  14      146.79       29.25    117.01 o   0.28450
   2   3  14     2187.49     2407.47    175.51 o   0.30975
   3   3  14      671.02      214.52    144.31 o   0.34734
   4   3  14      520.83      200.87    157.96 o   0.39376
   5   3  14    10254.83    12050.04    628.93 o   0.44627
   6   3  14     2134.74     2567.39    311.05 o   0.50295
   7   3  14     1156.07      915.60    313.98 o   0.56255
  -7   4  14       84.37        0.98    406.61 o   0.56581
  -6   4  14       88.91        5.85    188.19 o   0.50748
  -5   4  14      478.35      268.15    137.49 o   0.45237
  -4   4  14      184.24       19.50    101.41 o   0.40179
  -3   4  14     4475.67     4571.18    264.25 o   0.35768
  -2   4  14    13797.31    13904.64    420.26 o   0.32270
  -1   4  14    14974.25    15999.12    397.83 o   0.30006
   0   4  14     9690.52     9896.09    371.51 o   0.29264
   1   4  14      910.24      825.89     96.53 o   0.30156
   2   4  14      586.98      329.58    125.79 o   0.32549
   3   4  14     9692.18    10385.58    327.63 o   0.36145
   4   4  14      349.51      174.54    146.26 o   0.40626
   5   4  14     1069.43      548.00    179.41 o   0.45733
   6   4  14        4.00       28.28    261.32 o   0.51279
   7   4  14     2229.09     2748.75    377.36 o   0.57137
  -7   5  14      258.17       76.06    359.80 o   0.57706
  -6   5  14     2954.31     3150.48    334.45 o   0.51999
  -5   5  14     1642.18     1638.13    200.87 o   0.46636
  -4   5  14      567.83      392.96    132.61 o   0.41748
  -3   5  14     1145.75     1085.26    117.01 o   0.37522
  -2   5  14     6610.02     6589.59    325.68 o   0.34204
  -1   5  14      405.56      377.36    120.91 o   0.32077
   0   5  14    11698.17    12218.73    665.98 o   0.31384
   1   5  14     5402.50     5165.00    327.63 o   0.32217
   2   5  14     4141.32     4570.20    190.14 o   0.34467
   3   5  14    12695.65    13700.85    600.65 o   0.37881
   4   5  14     2831.12     2510.83    221.34 o   0.42178
   5   5  14     3624.81     3768.68    280.82 o   0.47117
   6   5  14     1743.30     2324.59    362.73 o   0.52518
   7   5  14       42.88        0.00    310.08 o   0.58251
  -7   6  14       68.72        2.93    508.99 o   0.59051
  -6   6  14      419.61      316.90    260.35 o   0.53489
  -5   6  14     1760.91     1393.39    248.65 o   0.48291
  -4   6  14     1305.69      989.71    158.94 o   0.43589
  -3   6  14        9.74       21.45    113.11 o   0.39560
  -2   6  14     4382.72     4727.19    200.87 o   0.36428
  -1   6  14     8941.21     9849.28    394.91 o   0.34439
   0   6  14     9412.90     9811.26    420.26 o   0.33794
   1   6  14        1.41        0.98    117.01 o   0.34570
   2   6  14      342.76      237.92     99.46 o   0.36675
   3   6  14     6980.17     6168.36    311.05 o   0.39901
   4   6  14     2983.21     2635.64    251.57 o   0.44001
   5   6  14      513.92      405.63    228.17 o   0.48756
   6   6  14      423.89      527.52    292.52 o   0.53993
  -6   7  14      595.81      930.23    246.70 o   0.55197
  -5   7  14     4958.01     5780.28    328.60 o   0.50177
  -4   7  14     1530.97     1604.98    235.97 o   0.45669
  -3   7  14     3480.42     4158.72    221.34 o   0.41841
  -2   7  14      401.50      256.45    125.79 o   0.38893
  -1   7  14      704.45      558.72    223.29 o   0.37036
   0   7  14        0.09       75.08    151.14 o   0.36438
   1   7  14       61.63       68.26    123.84 o   0.37158
   2   7  14     2497.92     2231.96    201.84 o   0.39125
   3   7  14    11275.93    12655.57    522.64 o   0.42164
   4   7  14     3839.13     3869.12    539.22 o   0.46063
   5   7  14     4691.11     4819.82    858.07 o   0.50624
   6   7  14       46.14       44.85    329.58 o   0.55686
  -6   8  14       58.57        0.98    322.75 o   0.57105
  -5   8  14      849.72      579.20    217.44 o   0.52268
  -4   8  14      786.45      469.01    200.87 o   0.47958
  -3   8  14      172.08      223.29    139.44 o   0.44327
  -2   8  14     6932.59     9011.69    343.23 o   0.41556
  -1   8  14       29.93      200.87    237.92 o   0.39824
   0   8  14    29031.48    32507.22    977.03 o   0.39268
   1   8  14        0.76       10.73    145.29 o   0.39937
   2   8  14     2135.74     2034.99    471.94 o   0.41773
   3   8  14      192.66      106.28    218.42 o   0.44632
   4   8  14     1226.15      916.58    326.65 o   0.48333
   5   8  14       13.21        0.98    306.18 o   0.52698
   6   8  14       46.07       19.50    286.67 o   0.57577
  -6   9  14      710.75      789.82    361.75 o   0.59192
  -5   9  14      683.07     1430.44    295.45 o   0.54541
  -4   9  14       24.75      348.10    293.50 o   0.50425
  -3   9  14      385.19       56.55    175.51 o   0.46986
  -2   9  14       88.00        0.98    303.25 o   0.44382
  -1   9  14     4982.01     5875.83    201.84 o   0.42764
   0   9  14     1859.03     1253.95    390.03 o   0.42246
   1   9  14     6006.12     5627.19    733.26 o   0.42869
   2   9  14      679.17      587.00    233.04 o   0.44585
   3   9  14      391.55      665.00    247.67 o   0.47274
   4   9  14      396.70      263.27    299.35 o   0.50782
   5   9  14     1699.32     1723.94    353.95 o   0.54953
  -5  10  14       61.72        4.88    271.07 o   0.56975
  -4  10  14     1029.65      857.10    313.00 o   0.53048
  -3  10  14      250.00        0.00    347.13 o   0.49790
  -2  10  14      221.56       37.05    404.66 o   0.47340
  -1  10  14      503.38      301.30    324.70 o   0.45827
   0  10  14     8509.27     9566.51    722.53 o   0.45344
   1  10  14     1077.88      469.01    365.66 o   0.45925
   2  10  14      440.39      455.36    358.83 o   0.47530
   3  10  14      998.88     1069.66    280.82 o   0.50062
   4  10  14     3801.04     3798.91    705.96 o   0.53387
   5  10  14      110.66       47.78    313.98 o   0.57369
  -4  11  14      148.04      204.77    312.03 o   0.55803
  -3  11  14      114.47        0.00    394.91 o   0.52716
  -2  11  14       16.54        7.80    313.98 o   0.50409
  -1  11  14     3472.86     4212.35    762.51 o   0.48990
   0  11  14        6.17       59.48    152.11 o   0.48539
   1  11  14      150.77        4.88    377.36 o   0.49082
   2  11  14      228.27        1.95    268.15 o   0.50587
   3  11  14     1743.88     1768.80    417.33 o   0.52973
   4  11  14       39.69      556.77    346.15 o   0.56126
  -4  12  14     1650.10     2288.51    798.59 o   0.58673
  -3  12  14      432.06      236.94    367.61 o   0.55745
  -2  12  14       16.86        0.00    317.88 o   0.53568
  -1  12  14     1194.75      947.78    435.86 o   0.52235
   0  12  14        1.27        0.00    409.53 o   0.51812
   1  12  14      992.65      595.77    404.66 o   0.52322
   2  12  14     1849.03     1700.54    369.56 o   0.53736
   3  12  14      462.44      103.36    328.60 o   0.55987
   4  12  14     2237.36     2410.40    494.37 o   0.58980
  -3  13  14      405.65      125.79    354.93 o   0.58861
  -2  13  14     2270.99     2668.79    462.19 o   0.56803
  -1  13  14     1989.90     1840.95    581.15 o   0.55548
   0  13  14       85.45      399.78    473.89 o   0.55151
   1  13  14      902.45      841.49    640.63 o   0.55629
   2  13  14       77.61      457.31    285.70 o   0.56962
   3  13  14      268.50        6.83    385.16 o   0.59090
  -1  14  14      685.49      706.93    485.59 o   0.58917
   0  14  14      199.99      691.33    476.81 o   0.58542
   1  14  14        1.65        0.00    558.72 o   0.58993
  -7   0  15        1.98       14.63    636.73 o   0.55349
  -5   0  15    14264.72    18135.52    618.20 o   0.43694
  -3   0  15    40348.47    47047.62   1167.17 o   0.33805
  -1   0  15     4082.34     3646.80    199.89 o   0.27648
   1   0  15     8077.34     9214.51    537.27 o   0.27823
   3   0  15    41767.49    48243.07   1783.42 o   0.34232
   5   0  15    25570.40    30823.26   1140.84 o   0.44244
   7   0  15      520.31      513.87    462.19 o   0.55957
  -7   1  15      222.51        3.90    390.03 o   0.55478
  -6   1  15     3197.63     4234.77    390.03 o   0.49519
  -5   1  15      160.28      190.14     99.46 o   0.43857
  -4   1  15    15953.76    17887.84    642.58 o   0.38623
  -3   1  15     1793.66     1710.29    133.59 o   0.34016
  -2   1  15     2049.06     1916.03    130.66 o   0.30321
  -1   1  15     2226.17     2449.40    136.51 o   0.27905
   0   1  15    52233.57    53649.89    997.51 o   0.27112
   1   1  15     2000.70     1934.56    117.98 o   0.28078
   2   1  15      910.26      637.70    129.69 o   0.30639
   3   1  15     1167.95      877.57    148.21 o   0.34440
   4   1  15    16135.58    19072.57    515.82 o   0.39121
   5   1  15       26.01       64.36    156.01 o   0.44405
   6   1  15      763.15      850.27    295.45 o   0.50101
   7   1  15      135.59      492.42    665.98 o   0.56085
  -7   2  15     1765.41     1129.14    418.31 o   0.55863
  -6   2  15     3651.02     4994.36    405.63 o   0.49950
  -5   2  15     9659.53    12476.15    447.56 o   0.44343
  -4   2  15     2815.26     2897.94    251.57 o   0.39174
  -3   2  15     3197.35     3290.90    183.32 o   0.34640
  -2   2  15       85.18        1.95     83.86 o   0.31020
  -1   2  15    39112.01    42313.61    862.95 o   0.28663
   0   2  15     5358.65     5651.56    287.65 o   0.27891
   1   2  15    19713.38    19967.69    466.09 o   0.28831
   2   2  15    16292.04    16553.94    523.62 o   0.31330
   3   2  15    11164.43    12705.29    461.21 o   0.35056
   4   2  15     1422.98     1237.38    179.41 o   0.39665
   5   2  15     7247.04     8172.15    367.61 o   0.44885
   6   2  15     1913.07     1913.11    326.65 o   0.50527
   7   2  15      621.00      557.75    301.30 o   0.56466
  -7   3  15      450.76      692.31    393.93 o   0.56498
  -6   3  15      199.47       35.10    166.74 o   0.50659
  -5   3  15       32.41      105.31    133.59 o   0.45141
  -4   3  15     1285.87     1277.35    261.32 o   0.40075
  -3   3  15    17501.43    20262.17    431.96 o   0.35656
  -2   3  15    11092.57    11112.99    251.57 o   0.32150
  -1   3  15     9177.16     8726.97    356.88 o   0.29883
   0   3  15    56877.95    60414.99   1131.09 o   0.29143
   1   3  15      972.50      563.60    184.29 o   0.30044
   2   3  15     5221.52     5123.07    209.64 o   0.32450
   3   3  15     4596.94     5001.19    255.47 o   0.36060
   4   3  15      986.07     1017.98    226.22 o   0.40555
   5   3  15     2035.15     1773.67    323.73 o   0.45673
   6   3  15      149.07      251.57    248.65 o   0.51229
   7   3  15      533.17      696.21    283.75 o   0.57095
  -7   4  15       78.48        0.98    414.41 o   0.57376
  -6   4  15     4447.86     4470.74    444.64 o   0.51637
  -5   4  15      615.59      587.00    156.99 o   0.46235
  -4   4  15        4.06        0.98    108.23 o   0.41304
  -3   4  15      194.75      178.44    102.38 o   0.37031
  -2   4  15     7118.79     7710.93    265.22 o   0.33669
  -1   4  15    23885.16    24561.29    927.30 o   0.31511
   0   4  15      544.28      473.89    157.96 o   0.30810
   1   4  15    22578.89    23631.07    583.10 o   0.31664
   2   4  15    12981.93    14037.25    410.51 o   0.33955
   3   4  15       52.26      157.96    121.89 o   0.37421
   4   4  15       58.46        2.93    133.59 o   0.41769
   5   4  15     2595.18     2324.59    284.72 o   0.46755
   6   4  15     4492.34     5518.95    897.07 o   0.52196
   7   4  15     1032.60      821.02    321.78 o   0.57963
  -7   5  15      287.47        3.90    501.19 o   0.58486
  -6   5  15      273.93      503.14    181.36 o   0.52867
  -5   5  15      128.89        0.00    125.79 o   0.47605
  -4   5  15     3487.01     4048.53    368.58 o   0.42831
  -3   5  15    13852.33    16078.10    517.77 o   0.38728
  -2   5  15      661.31      513.87    121.89 o   0.35527
  -1   5  15    15787.81    17693.80    648.43 o   0.33489
   0   5  15       29.86       10.73    142.36 o   0.32830
   1   5  15      543.22      476.81    175.51 o   0.33633
   2   5  15     6195.22     6182.01    235.97 o   0.35798
   3   5  15      486.46      303.25    131.64 o   0.39101
   4   5  15     8445.33     9884.39    599.67 o   0.43281
   5   5  15     1358.93     1359.26    250.60 o   0.48110
   6   5  15      827.58      814.19    319.83 o   0.53413
   7   5  15     1527.10     1406.07    380.28 o   0.59062
  -6   6  15     2656.23     3896.42    557.75 o   0.54332
  -5   6  15     1408.69     1287.11    201.84 o   0.49227
  -4   6  15       15.47        0.98    190.14 o   0.44628
  -3   6  15      410.50      319.83    117.98 o   0.40706
  -2   6  15     4955.51     5223.50    300.32 o   0.37673
  -1   6  15      638.46      482.66    120.91 o   0.35758
   0   6  15      203.34       60.45    163.81 o   0.35142
   1   6  15      418.15      553.85    112.13 o   0.35893
   2   6  15    10899.02    11994.46    467.06 o   0.37929
   3   6  15        8.59      293.50    170.64 o   0.41060
   4   6  15       36.44       68.26    155.04 o   0.45059
   5   6  15        2.83        7.80    223.29 o   0.49716
   6   6  15     1479.47     1703.47    895.12 o   0.54864
  -6   7  15      101.69      221.34    319.83 o   0.56015
  -5   7  15      941.99      983.86    242.79 o   0.51078
  -4   7  15      194.68       63.38    176.49 o   0.46662
  -3   7  15      802.23      705.96    151.14 o   0.42926
  -2   7  15     1339.11     1223.73    185.27 o   0.40062
  -1   7  15      765.22      905.85    214.52 o   0.38266
   0   7  15     2583.58     2950.59    321.78 o   0.37691
   1   7  15     5746.34     5619.39    337.38 o   0.38392
   2   7  15     4492.56     5405.84    546.04 o   0.40302
   3   7  15     3197.62     3076.38    279.85 o   0.43262
   4   7  15     1871.97     2153.95    389.06 o   0.47074
   5   7  15      694.95      656.23    247.67 o   0.51549
   6   7  15      232.95        9.75    360.78 o   0.56531
  -6   8  15       59.81      207.69    357.85 o   0.57896
  -5   8  15     1273.09      766.41    230.12 o   0.53134
  -4   8  15       10.26        1.95    183.32 o   0.48903
  -3   8  15     1485.41     1224.70    306.18 o   0.45353
  -2   8  15     1232.02      672.81    168.69 o   0.42652
  -1   8  15     3741.53     4269.88    348.10 o   0.40970
   0   8  15      109.16      209.64    185.27 o   0.40433
   1   8  15     3241.76     3202.16    277.90 o   0.41087
   2   8  15     4878.47     5532.60    782.99 o   0.42878
   3   8  15     1753.95     1130.12    272.05 o   0.45671
   4   8  15        1.42       89.71    226.22 o   0.49297
   5   8  15     2371.24     1626.43    314.95 o   0.53587
   6   8  15      206.80        0.00    301.30 o   0.58395
  -5   9  15      554.25       24.38    236.94 o   0.55372
  -4   9  15      981.62      791.77    342.25 o   0.51326
  -3   9  15       16.64      101.41    233.04 o   0.47955
  -2   9  15     1622.99     1484.07    479.74 o   0.45409
  -1   9  15     1293.93      616.25    343.23 o   0.43833
   0   9  15      222.50        8.78    237.92 o   0.43332
   1   9  15     1706.07      997.51    244.75 o   0.43943
   2   9  15      551.37      319.83    353.95 o   0.45622
   3   9  15      189.71       33.15    403.68 o   0.48256
   4   9  15     1493.12      962.40    432.94 o   0.51701
   5   9  15      253.80      694.26    319.83 o   0.55807
  -5  10  15      149.00      264.25    360.78 o   0.57770
  -4  10  15      781.03      768.36    255.47 o   0.53905
  -3  10  15      712.65      377.36    232.07 o   0.50705
  -2  10  15     3167.05     4092.41    630.88 o   0.48305
  -1  10  15      303.77       15.60    267.17 o   0.46826
   0  10  15      557.14      144.31    358.83 o   0.46357
   1  10  15      968.28      563.60    314.95 o   0.46929
   2  10  15      657.67       53.63    450.49 o   0.48505
   3  10  15      115.63        0.98    244.75 o   0.50991
   4  10  15      614.93      215.49    586.02 o   0.54262
   5  10  15      164.53      186.24    321.78 o   0.58187
  -4  11  15       36.95      182.34    275.95 o   0.56618
  -3  11  15      870.11      688.41    305.20 o   0.53581
  -2  11  15        7.39      141.39    415.38 o   0.51315
  -1  11  15      518.13        0.98    371.51 o   0.49926
   0  11  15       46.29     1549.40    711.81 o   0.49487
   1  11  15      411.61      219.39    332.50 o   0.50023
   2  11  15      112.80       10.73    282.77 o   0.51504
   3  11  15      152.36        0.00    263.27 o   0.53851
   4  11  15       17.19        0.00    483.64 o   0.56959
  -4  12  15       81.18        0.00    289.60 o   0.59449
  -3  12  15     1000.59     1483.10    916.58 o   0.56564
  -2  12  15       38.46      332.50    419.28 o   0.54422
  -1  12  15      348.75       16.58    368.58 o   0.53114
   0  12  15       41.13      224.27    769.34 o   0.52701
   1  12  15      375.82       93.61    275.95 o   0.53205
   2  12  15      119.24      411.48    352.00 o   0.54600
   3  12  15      972.93      910.72    392.96 o   0.56820
  -2  13  15       76.77        2.93    421.23 o   0.57609
  -1  13  15      531.05      382.23    410.51 o   0.56375
   0  13  15     1334.62      726.43    853.20 o   0.55987
   1  13  15       73.55      512.89    388.08 o   0.56461
   2  13  15      213.61      582.12    553.85 o   0.57777
   0  14  15      143.49      321.78    750.81 o   0.59331
  -6   0  16     5543.77     6325.34    531.42 o   0.50351
  -4   0  16       21.70       23.40    124.81 o   0.39692
  -2   0  16    15369.95    16692.40    704.98 o   0.31682
   0   0  16      219.18        0.00    544.09 o   0.28637
   2   0  16    14955.85    17098.03    829.79 o   0.32006
   4   0  16     2377.81     2249.51    317.88 o   0.40209
   6   0  16     4824.13     6997.18    729.36 o   0.50962
  -7   1  16        0.30       14.63    377.36 o   0.56346
  -6   1  16        0.29        6.83    116.03 o   0.50493
  -5   1  16     1181.89     1252.00    137.49 o   0.44957
  -4   1  16      185.13      132.61     93.61 o   0.39872
  -3   1  16     7604.42     8256.00    318.85 o   0.35432
  -2   1  16     4043.21     4223.07    162.84 o   0.31907
  -1   1  16    10959.44    11552.75    322.75 o   0.29626
   0   1  16       83.30      174.54    160.89 o   0.28885
   1   1  16     9884.96    10089.15    313.00 o   0.29800
   2   1  16      483.81      456.34    143.34 o   0.32229
   3   1  16    16285.02    15989.37    477.79 o   0.35866
   4   1  16      225.20      148.21    148.21 o   0.40386
   5   1  16       36.52        0.00    156.99 o   0.45527
   6   1  16     1706.73     2480.60    383.21 o   0.51102
   7   1  16      908.59     1472.37    375.41 o   0.56983
  -7   2  16      147.85      175.51    400.76 o   0.56725
  -6   2  16     3024.89     2136.40    381.26 o   0.50915
  -5   2  16     5257.02     5846.58    264.25 o   0.45431
  -4   2  16      140.21      144.31    116.03 o   0.40406
  -3   2  16    27353.39    30174.83    561.65 o   0.36031
  -2   2  16     7507.99     7591.00    288.62 o   0.32571
  -1   2  16    10308.57    10066.73    335.43 o   0.30341
   0   2  16        9.89      103.36    147.24 o   0.29618
   1   2  16      706.87      480.71     74.11 o   0.30510
   2   2  16     7994.06     8392.52    296.42 o   0.32887
   3   2  16     2560.08     2195.88    188.19 o   0.36458
   4   2  16      636.74      264.25    172.59 o   0.40913
   5   2  16     4393.27     4994.36    389.06 o   0.45995
   6   2  16     2502.64     3118.31    411.48 o   0.51519
   7   2  16      418.54      279.85    353.95 o   0.57358
  -7   3  16       47.87        3.90    405.63 o   0.57351
  -6   3  16     1535.46      973.13    182.34 o   0.51612
  -5   3  16      365.94      173.56    173.56 o   0.46210
  -4   3  16      141.15       14.63    113.11 o   0.41280
  -3   3  16     3477.95     3561.97    229.14 o   0.37009
  -2   3  16        5.66      374.43    130.66 o   0.33650
  -1   3  16     1652.36     1316.36    187.22 o   0.31495
   0   3  16    12985.92    13374.20    363.70 o   0.30800
   1   3  16     9428.40    10552.32    399.78 o   0.31659
   2   3  16    16495.69    17823.49    469.99 o   0.33955
   3   3  16     3084.16     2865.76    243.77 o   0.37425
   4   3  16      129.34       33.15    172.59 o   0.41777
   5   3  16        2.54       27.30    223.29 o   0.46765
   6   3  16      954.62      823.94    280.82 o   0.52208
   7   3  16     1014.53      775.19    316.90 o   0.57977
  -7   4  16     1632.76     1186.67    453.41 o   0.58216
  -6   4  16       23.01      206.72    198.92 o   0.52571
  -5   4  16      190.27       58.50    208.67 o   0.47280
  -4   4  16     1471.49     1421.67    189.17 o   0.42473
  -3   4  16     7032.19     7755.79    258.40 o   0.38336
  -2   4  16     4504.91     4656.98    336.40 o   0.35104
  -1   4  16        2.18       32.18    157.96 o   0.33044
   0   4  16     5959.17     6163.48    333.48 o   0.32382
   1   4  16     5908.17     6782.66    224.27 o   0.33200
   2   4  16    10387.44    12970.52    513.87 o   0.35397
   3   4  16        3.47       14.63    127.74 o   0.38737
   4   4  16      446.81      360.78    162.84 o   0.42957
   5   4  16      756.21      397.83    219.39 o   0.47822
   6   4  16        1.45        0.98    283.75 o   0.53157
   7   4  16      578.93      492.42    420.26 o   0.58833
  -7   5  16      197.11      368.58    701.08 o   0.59310
  -6   5  16     2183.42     3088.08    522.64 o   0.53780
  -5   5  16       95.57      160.89    195.02 o   0.48620
  -4   5  16       78.49      206.72    133.59 o   0.43961
  -3   5  16     2954.09     3223.61    239.87 o   0.39977
  -2   5  16      365.41      310.08    101.41 o   0.36889
  -1   5  16      687.69      371.51    126.76 o   0.34935
   0   5  16    25410.48    26823.48    768.36 o   0.34309
   1   5  16     4072.86     4492.19    279.85 o   0.35083
   2   5  16    16664.89    18440.72    554.82 o   0.37168
   3   5  16      409.58      264.25    153.09 o   0.40362
   4   5  16       72.61      112.13    165.76 o   0.44428
   5   5  16     2031.91     2472.80    293.50 o   0.49148
   6   5  16     1189.77     1453.84    341.28 o   0.54352
  -6   6  16      727.23      189.17    242.79 o   0.55221
  -5   6  16      699.01      155.04    206.72 o   0.50210
  -4   6  16     8233.96     9576.26    532.39 o   0.45713
  -3   6  16     9159.83    10317.32    475.84 o   0.41896
  -2   6  16       44.85        0.00     92.63 o   0.38961
  -1   6  16        8.22        4.88    127.74 o   0.37116
   0   6  16     8089.31     8543.65    387.11 o   0.36527
   1   6  16     2104.60     1678.11    130.66 o   0.37255
   2   6  16     8104.64     7501.29    492.42 o   0.39225
   3   6  16       97.13        0.98    118.96 o   0.42264
   4   6  16      798.99      656.23    196.97 o   0.46162
   5   6  16     2805.95     2730.22    470.96 o   0.50721
   6   6  16       12.81      249.62    302.27 o   0.55779
  -6   7  16       60.02       90.68    344.20 o   0.56877
  -5   7  16     2312.32     1923.83    472.91 o   0.52026
  -4   7  16     4044.52     4879.30    415.38 o   0.47700
  -3   7  16      791.05      743.01    182.34 o   0.44056
  -2   7  16     4748.08     5074.32    374.43 o   0.41275
  -1   7  16     4382.70     4900.75    467.06 o   0.39538
   0   7  16      431.79      354.93    193.07 o   0.38986
   1   7  16     4790.79     4032.93    368.58 o   0.39668
   2   7  16       22.99      178.44    164.79 o   0.41524
   3   7  16     3176.30     3045.18    313.00 o   0.44406
   4   7  16     4135.15     4620.91    334.45 o   0.48131
   5   7  16     4860.01     4564.35    573.35 o   0.52519
   6   7  16      653.02      582.12    327.63 o   0.57419
  -6   8  16      909.65      688.41    645.50 o   0.58731
  -5   8  16      512.18        7.80    258.40 o   0.54045
  -4   8  16     4494.95     5661.32    467.06 o   0.49895
  -3   8  16     1012.46     1164.25    215.49 o   0.46424
  -2   8  16       15.64       39.00    117.01 o   0.43793
  -1   8  16      401.58      475.84    257.42 o   0.42160
   0   8  16    19708.92    23634.97   1119.39 o   0.41643
   1   8  16       27.64      156.01    277.90 o   0.42282
   2   8  16       21.15        8.78    207.69 o   0.44028
   3   8  16      296.26      118.96    280.82 o   0.46756
   4   8  16     1560.39      891.22    433.91 o   0.50307
   5   8  16      102.92      273.02    282.77 o   0.54521
   6   8  16       74.64        0.98    290.57 o   0.59255
  -5   9  16     1712.01     1543.55    353.95 o   0.56247
  -4   9  16      488.16       89.71    252.55 o   0.52272
  -3   9  16      504.53      210.62    257.42 o   0.48969
  -2   9  16      523.65      604.55    177.46 o   0.46483
  -1   9  16     3772.30     3661.43    464.14 o   0.44948
   0   9  16      899.93      399.78    299.35 o   0.44463
   1   9  16     4301.08     4941.71    646.48 o   0.45062
   2   9  16     1267.13      832.72    458.29 o   0.46704
   3   9  16      626.20      255.47    360.78 o   0.49284
   4   9  16       72.23        2.93    258.40 o   0.52665
   5   9  16     2104.98     2462.08    362.73 o   0.56704
  -5  10  16      758.94      442.69    433.91 o   0.58610
  -4  10  16     2242.56     3118.31    456.34 o   0.54806
  -3  10  16     3798.26     4653.08    534.34 o   0.51666
  -2  10  16       36.44        3.90    157.96 o   0.49315
  -1  10  16     7811.71     9995.55   1118.42 o   0.47871
   0  10  16     5557.49     7056.66    659.15 o   0.47416
   1  10  16     1612.74     1201.30    577.25 o   0.47979
   2  10  16      256.12        3.90    307.15 o   0.49524
   3  10  16      260.67      352.00    244.75 o   0.51964
   4  10  16     2169.37     1835.10    556.77 o   0.55181
   5  10  16     1588.72     1361.21    413.43 o   0.59048
  -4  11  16       18.05      302.27    278.87 o   0.57477
  -3  11  16      849.33     1114.52    624.05 o   0.54491
  -2  11  16      203.33      474.86    250.60 o   0.52268
  -1  11  16     1519.26     1548.43    381.26 o   0.50908
   0  11  16        2.59       98.48    351.03 o   0.50480
   1  11  16      846.87      319.83    296.42 o   0.51009
   2  11  16     1535.77     1101.84    341.28 o   0.52465
   3  11  16      165.92      338.35    269.12 o   0.54774
   4  11  16       82.45        0.00    334.45 o   0.57835
  -3  12  16     1151.32     1183.75    344.20 o   0.57426
  -2  12  16       11.09        0.98    434.89 o   0.55321
  -1  12  16      543.00      467.06    382.23 o   0.54038
   0  12  16     2223.35     2534.23    560.67 o   0.53635
   1  12  16      809.67      386.13    296.42 o   0.54133
   2  12  16       93.11       62.41    271.07 o   0.55507
   3  12  16      151.44      128.71    430.99 o   0.57695
  -2  13  16        2.77        0.98    493.39 o   0.58459
  -1  13  16      276.52      194.04    418.31 o   0.57246
   0  13  16     1362.39     1056.01    473.89 o   0.56866
   1  13  16     1513.08      691.33    389.06 o   0.57336
   2  13  16     3437.89     3949.07    812.24 o   0.58636
  -7   0  17      508.68      209.64    545.07 o   0.57132
  -5   0  17      573.59      924.38    253.52 o   0.45945
  -3   0  17    13295.15    14929.45    457.31 o   0.36686
  -1   0  17    19815.42    20970.07    633.80 o   0.31126
   1   0  17    13667.39    13473.66    848.32 o   0.31301
   3   0  17      263.76      413.43    209.64 o   0.37132
   5   0  17        1.60       55.58    359.80 o   0.46538
   7   0  17      671.21     1382.66    489.49 o   0.57799
  -7   1  17      380.21      508.02    618.20 o   0.57257
  -6   1  17     1883.94     1599.13    252.55 o   0.51510
  -5   1  17     1141.37      911.70    143.34 o   0.46100
  -4   1  17      767.81      530.44    107.26 o   0.41160
  -3   1  17      322.19      260.35    114.08 o   0.36880
  -2   1  17       13.98       76.06     89.71 o   0.33513
  -1   1  17     1672.77     1565.98    195.99 o   0.31354
   0   1  17     1155.59     1004.33    153.09 o   0.30661
   1   1  17       91.10        2.93     87.76 o   0.31529
   2   1  17      443.88      456.34    121.89 o   0.33838
   3   1  17      210.90      133.59    137.49 o   0.37323
   4   1  17       24.58       40.95    142.36 o   0.41690
   5   1  17      175.75       18.53    235.97 o   0.46691
   6   1  17     3193.97     3323.07    450.49 o   0.52144
   7   1  17       55.74      400.76    313.98 o   0.57923
  -7   2  17       64.29       16.58    431.96 o   0.57630
  -6   2  17      208.37       13.65    223.29 o   0.51924
  -5   2  17      833.28      582.12    199.89 o   0.46563
  -4   2  17      284.85      151.14    123.84 o   0.41678
  -3   2  17     2006.27     1832.18    177.46 o   0.37457
  -2   2  17     2821.08     3082.23    236.94 o   0.34146
  -1   2  17      188.42      123.84    107.26 o   0.32030
   0   2  17    17974.51    19379.72    577.25 o   0.31351
   1   2  17      649.03      617.23    135.54 o   0.32201
   2   2  17    14548.72    14948.95    457.31 o   0.34466
   3   2  17      863.92      544.09    167.71 o   0.37893
   4   2  17        7.16      184.29    167.71 o   0.42200
   5   2  17     1261.00      792.74    277.90 o   0.47147
   6   2  17       23.86      319.83    420.26 o   0.52554
   7   2  17      185.39        1.95    408.56 o   0.58292
  -7   3  17      443.58      489.49    416.36 o   0.58246
  -6   3  17     1476.21     1182.77    430.01 o   0.52607
  -5   3  17     1783.27     1891.66    174.54 o   0.47323
  -4   3  17     4761.46     5018.74    217.44 o   0.42526
  -3   3  17     9375.36    10331.95    300.32 o   0.38398
  -2   3  17     9273.85    10392.40    430.01 o   0.35176
  -1   3  17       86.35      118.96     94.58 o   0.33126
   0   3  17      825.82      723.51    115.06 o   0.32470
   1   3  17     1918.58     1822.42    251.57 o   0.33291
   2   3  17       26.87        6.83    111.16 o   0.35487
   3   3  17     5043.11     5219.60    302.27 o   0.38824
   4   3  17       12.27        0.00    187.22 o   0.43038
   5   3  17     4716.08     5115.27    656.23 o   0.47899
   6   3  17      291.71      558.72    314.95 o   0.53229
   7   3  17      395.56      700.11    437.81 o   0.58901
  -7   4  17        0.45        0.98    764.46 o   0.59098
  -6   4  17      172.39      189.17    271.07 o   0.53549
  -5   4  17      843.15      385.16    200.87 o   0.48368
  -4   4  17     6024.05     7429.14    276.92 o   0.43685
  -3   4  17     4787.95     5136.72    330.55 o   0.39679
  -2   4  17      242.29       94.58    103.36 o   0.36570
  -1   4  17    11130.99    12372.79    801.52 o   0.34602
   0   4  17    11629.57    11866.73    504.12 o   0.33975
   1   4  17     1268.71     1017.01    100.43 o   0.34760
   2   4  17     4510.67     5030.44    401.73 o   0.36868
   3   4  17       61.24        0.00    113.11 o   0.40091
   4   4  17     3845.05     3449.83    235.97 o   0.44184
   5   4  17       97.02        0.00    242.79 o   0.48931
   6   4  17      348.47      606.50    299.35 o   0.54160
  -6   5  17     3508.36     4212.35    946.80 o   0.54736
  -5   5  17     3847.99     4303.03    334.45 o   0.49679
  -4   5  17     1219.57      988.73    155.04 o   0.45133
  -3   5  17     7636.46     9189.16    338.35 o   0.41267
  -2   5  17      576.61      633.80    136.51 o   0.38287
  -1   5  17      174.63      224.27    160.89 o   0.36412
   0   5  17     1595.18     1060.89    204.77 o   0.35817
   1   5  17      427.85      307.15    177.46 o   0.36563
   2   5  17    10593.35    11321.66    378.33 o   0.38572
   3   5  17     1372.43     1117.44    165.76 o   0.41663
   4   5  17     2926.82     2740.95    433.91 o   0.45616
   5   5  17     6994.14     7423.29    845.39 o   0.50228
   6   5  17      754.80     1025.78    359.80 o   0.55334
  -6   6  17       14.66      230.12    331.53 o   0.56153
  -5   6  17      629.13      299.35    246.70 o   0.51236
  -4   6  17      779.60      517.77    301.30 o   0.46841
  -3   6  17     4945.79     5250.81    355.90 o   0.43128
  -2   6  17       12.25        4.88    119.93 o   0.40286
  -1   6  17     4138.04     3867.17    353.95 o   0.38509
   0   6  17     6304.64     7976.16    438.79 o   0.37947
   1   6  17     8535.18     9666.94    476.81 o   0.38651
   2   6  17     1539.99     1373.89    197.94 o   0.40558
   3   6  17    10579.85    12066.62    597.72 o   0.43508
   4   6  17     1284.31      768.36    291.55 o   0.47307
   5   6  17      167.79      492.42    318.85 o   0.51768
   6   6  17      988.39      658.18    851.25 o   0.56736
  -6   7  17     3659.76     3845.72    710.83 o   0.57783
  -5   7  17       92.43        3.90    235.97 o   0.53017
  -4   7  17     1583.66     1684.94    425.13 o   0.48783
  -3   7  17        1.61      271.07    182.34 o   0.45229
  -2   7  17     4515.64     4763.27    374.43 o   0.42528
  -1   7  17     2324.59     1714.19    200.87 o   0.40849
   0   7  17      571.82      447.56    122.86 o   0.40319
   1   7  17     5827.03     5990.89    460.24 o   0.40983
   2   7  17    20591.57    24052.30   2549.83 o   0.42785
   3   7  17      797.21      597.72    213.54 o   0.45592
   4   7  17     1179.27     1065.76    385.16 o   0.49230
   5   7  17       15.99      218.42    281.80 o   0.53531
   6   7  17     2166.87     2684.40    435.86 o   0.58349
  -5   8  17       74.54        0.98    256.45 o   0.55000
  -4   8  17       77.35      179.41    226.22 o   0.50931
  -3   8  17    15690.92    19142.77    740.09 o   0.47539
  -2   8  17        5.80        0.98    199.89 o   0.44977
  -1   8  17    13242.69    17621.65    923.40 o   0.43392
   0   8  17       73.01       31.20    143.34 o   0.42894
   1   8  17      197.57      124.81    163.81 o   0.43518
   2   8  17      326.34        5.85    210.62 o   0.45220
   3   8  17     4050.46     3738.46    384.18 o   0.47883
   4   8  17       80.81        4.88    195.99 o   0.51360
   5   8  17       94.98        0.98    271.07 o   0.55496
  -5   9  17       38.63      254.50    247.67 o   0.57165
  -4   9  17      506.43      661.10    292.52 o   0.53261
  -3   9  17      286.37      166.74    210.62 o   0.50027
  -2   9  17    11151.36    14426.31    973.13 o   0.47599
  -1   9  17      918.03      621.13    322.75 o   0.46105
   0   9  17     1503.63      803.47    553.85 o   0.45636
   1   9  17        9.74      183.32    211.59 o   0.46224
   2   9  17     8614.82     9746.90    576.27 o   0.47829
   3   9  17      946.02      541.17    278.87 o   0.50355
   4   9  17      348.94       28.28    460.24 o   0.53671
   5   9  17      307.52        0.98    345.18 o   0.57642
  -4  10  17        9.21      326.65    260.35 o   0.55751
  -3  10  17     5224.96     6741.71    471.94 o   0.52670
  -2  10  17      889.61      173.56    313.98 o   0.50369
  -1  10  17     5865.23     7434.99    696.21 o   0.48960
   0  10  17     6101.18     7576.37    630.88 o   0.48518
   1  10  17      794.24      187.22    231.09 o   0.49071
   2  10  17     1537.78     1063.81    302.27 o   0.50587
   3  10  17     4170.76     5125.02    781.04 o   0.52981
   4  10  17      374.09      423.18    614.30 o   0.56143
  -4  11  17        3.87      481.69    404.66 o   0.58379
  -3  11  17      896.90      275.95    445.61 o   0.55444
  -2  11  17     3361.07     3900.32    631.85 o   0.53264
  -1  11  17      519.30      309.10    422.21 o   0.51932
   0  11  17      298.07        0.98    399.78 o   0.51517
   1  11  17      444.23      158.94    274.00 o   0.52038
   2  11  17     6096.81     7273.12   1364.14 o   0.53469
   3  11  17      392.46      537.27    452.44 o   0.55740
   4  11  17     1192.62     1019.93    519.72 o   0.58753
  -3  12  17       77.14       59.48    578.22 o   0.58331
  -2  12  17       13.67        0.00    346.15 o   0.56263
  -1  12  17       43.71        0.98    449.51 o   0.55004
   0  12  17     1624.54     1983.31    536.29 o   0.54612
   1  12  17     4882.01     6787.53    781.04 o   0.55104
   2  12  17      227.64      552.87    413.43 o   0.56457
   3  12  17     1515.96     1532.83    646.48 o   0.58612
  -2  13  17      807.58      362.73    568.47 o   0.59351
  -1  13  17       38.46        6.83    469.99 o   0.58160
   0  13  17       98.57       10.73    438.79 o   0.57788
   1  13  17      148.56      369.56    497.29 o   0.58254
  -6   0  18    13730.64    20210.49   1355.36 o   0.52433
  -4   0  18     1292.16     1060.89    213.54 o   0.42317
  -2   0  18      241.02      328.60    143.34 o   0.34933
   0   0  18     4929.29     5554.06    464.14 o   0.32217
   2   0  18    49901.80    58158.65   3477.14 o   0.35264
   4   0  18     3139.95     3561.97    432.94 o   0.42862
   6   0  18     2488.33     2254.39    594.80 o   0.53092
  -7   1  18     1280.51     1076.49    445.61 o   0.58208
  -6   1  18        2.29      220.37    235.97 o   0.52569
  -5   1  18      940.51      723.51    151.14 o   0.47284
  -4   1  18       74.25      126.76    116.03 o   0.42485
  -3   1  18    15810.59    16835.73    596.75 o   0.38358
  -2   1  18      352.19      164.79     96.53 o   0.35137
  -1   1  18    35644.92    39735.49    652.33 o   0.33089
   0   1  18     3258.25     3039.32    226.22 o   0.32437
   1   1  18     3920.54     3553.19    234.99 o   0.33264
   2   1  18     1729.51     1654.71    223.29 o   0.35466
   3   1  18    11736.56    12563.91    468.04 o   0.38809
   4   1  18     2666.68     2601.51    430.99 o   0.43028
   5   1  18       41.27        6.83    294.47 o   0.47893
   6   1  18      381.80       95.56    315.93 o   0.53227
   7   1  18     1665.51     1533.80    414.41 o   0.58902
  -7   2  18      319.32      712.78    430.99 o   0.58575
  -6   2  18     2317.59     1832.18    394.91 o   0.52975
  -5   2  18      860.21      406.61    171.61 o   0.47734
  -4   2  18        0.82        0.00    127.74 o   0.42987
  -3   2  18        9.24        3.90    131.64 o   0.38912
  -2   2  18    22709.29    25060.53    523.62 o   0.35741
  -1   2  18     6052.81     5876.81    261.32 o   0.33730
   0   2  18     1668.83     1556.23    166.74 o   0.33091
   1   2  18       99.27      112.13    155.04 o   0.33902
   2   2  18    10974.99    11337.26    370.53 o   0.36065
   3   2  18     4105.33     3932.50    389.06 o   0.39357
   4   2  18      607.29      617.23    247.67 o   0.43523
   5   2  18     5200.94     5684.72    425.13 o   0.48339
   6   2  18     3461.89     4393.71    510.94 o   0.53628
   7   2  18       89.82      538.24    329.58 o   0.59264
  -7   3  18       36.19        4.88    367.61 o   0.59181
  -6   3  18     1689.61     1668.36    421.23 o   0.53644
  -5   3  18        2.02        5.85    164.79 o   0.48477
  -4   3  18     4276.61     4523.40    283.75 o   0.43810
  -3   3  18    13164.24    14442.89    364.68 o   0.39819
  -2   3  18     1249.81      744.96    143.34 o   0.36727
  -1   3  18    26785.38    29057.39   1137.92 o   0.34773
   0   3  18    11150.90    11136.39    347.13 o   0.34153
   1   3  18       16.76        0.98    163.81 o   0.34939
   2   3  18      183.46       46.80     99.46 o   0.37041
   3   3  18     6121.24     7017.65    550.92 o   0.40254
   4   3  18     1055.09      862.95    194.04 o   0.44336
   5   3  18      799.55     1157.42    377.36 o   0.49072
   6   3  18      353.30      126.76    372.48 o   0.54290
  -6   4  18      224.32        2.93    396.86 o   0.54568
  -5   4  18     2258.52     2614.19    235.97 o   0.49497
  -4   4  18      440.73      195.02    148.21 o   0.44936
  -3   4  18     1346.03     1370.96    141.39 o   0.41055
  -2   4  18     9357.64     9587.96    338.35 o   0.38063
  -1   4  18     2920.08     3061.75    250.60 o   0.36182
   0   4  18     5941.42     6311.69    364.68 o   0.35587
   1   4  18       30.07      135.54     78.98 o   0.36342
   2   4  18     1059.84      606.50    151.14 o   0.38367
   3   4  18     8701.22     8360.34    579.20 o   0.41477
   4   4  18      101.99      300.32    252.55 o   0.45450
   5   4  18     4994.39     5065.54    412.46 o   0.50080
   6   4  18       24.86      201.84    313.98 o   0.55203
  -6   5  18     1520.96     2246.58    536.29 o   0.55734
  -5   5  18     3885.27     4574.10    355.90 o   0.50779
  -4   5  18     5428.12     5759.80    299.35 o   0.46344
  -3   5  18     2522.25     2255.36    179.41 o   0.42592
  -2   5  18      204.73        9.75    145.29 o   0.39716
  -1   5  18        0.51       30.23    270.10 o   0.37917
   0   5  18    13633.10    15170.30    721.56 o   0.37349
   1   5  18      313.97      298.37    270.10 o   0.38069
   2   5  18       10.81       51.68    129.69 o   0.40007
   3   5  18     8545.13     9526.53    715.71 o   0.42999
   4   5  18     3782.30     3904.22    335.43 o   0.46842
   5   5  18     1599.40     2514.73    492.42 o   0.51347
   6   5  18     1022.61     1283.21    339.33 o   0.56355
  -6   6  18       19.07        0.00    367.61 o   0.57126
  -5   6  18      759.82      331.53    311.05 o   0.52303
  -4   6  18     1032.04     1024.81    180.39 o   0.48009
  -3   6  18      734.93      535.32    239.87 o   0.44398
  -2   6  18      754.38      799.57    229.14 o   0.41647
  -1   6  18     2423.76     2349.94    184.29 o   0.39935
   0   6  18     4203.60     3625.35    341.28 o   0.39396
   1   6  18     2484.05     2919.39    270.10 o   0.40080
   2   6  18      250.00      263.27    317.88 o   0.41925
   3   6  18     3049.41     2920.37    291.55 o   0.44788
   4   6  18     1919.24     2057.42    326.65 o   0.48490
   5   6  18     1942.28     2051.57    986.78 o   0.52855
   6   6  18      273.00      623.08    286.67 o   0.57732
  -6   7  18        6.76      430.01    359.80 o   0.58728
  -5   7  18     3094.01     3261.64    539.22 o   0.54049
  -4   7  18      238.18        3.90    197.94 o   0.49906
  -3   7  18     4565.14     4790.57    396.86 o   0.46442
  -2   7  18      500.11       97.51    152.11 o   0.43819
  -1   7  18      130.80      289.60    141.39 o   0.42195
   0   7  18     4192.02     4492.19    469.99 o   0.41686
   1   7  18       15.73      135.54    272.05 o   0.42333
   2   7  18       21.35       32.18    154.06 o   0.44084
   3   7  18     1218.91      633.80    240.84 o   0.46815
   4   7  18     2362.62     2322.64    427.09 o   0.50369
   5   7  18     1534.18     1175.95    381.26 o   0.54583
   6   7  18      271.71      112.13    369.56 o   0.59318
  -5   8  18      447.60      537.27    540.19 o   0.55996
  -4   8  18      424.58        4.88    236.94 o   0.52008
  -3   8  18        7.02       72.16    177.46 o   0.48694
  -2   8  18     1175.10      434.89    419.28 o   0.46199
  -1   8  18     1567.54      850.27    418.31 o   0.44662
   0   8  18    15543.17    18351.01   1963.81 o   0.44181
   1   8  18      286.57      533.37    161.86 o   0.44792
   2   8  18     5616.63     5217.65    756.66 o   0.46450
   3   8  18      464.60      451.46    238.89 o   0.49050
   4   8  18      286.93        7.80    226.22 o   0.52452
   5   8  18        2.73        3.90    324.70 o   0.56512
  -5   9  18       41.82      174.54    282.77 o   0.58123
  -4   9  18        2.71        0.98    247.67 o   0.54292
  -3   9  18     1063.67      969.23    233.04 o   0.51126
  -2   9  18      223.59        0.00    517.77 o   0.48756
  -1   9  18     1583.44     2035.97    525.57 o   0.47302
   0   9  18       18.23      127.74    185.27 o   0.46848
   1   9  18     1739.16     1215.92    240.84 o   0.47425
   2   9  18        9.71       27.30    217.44 o   0.48994
   3   9  18        5.23       12.68    257.42 o   0.51466
   4   9  18     1061.14      444.64    371.51 o   0.54718
   5   9  18      840.32        1.95    587.97 o   0.58620
  -4  10  18      780.38      967.28    519.72 o   0.56736
  -3  10  18      598.88      719.61    463.16 o   0.53715
  -2  10  18        8.90      164.79    664.03 o   0.51464
  -1  10  18      340.28      386.13    543.12 o   0.50088
   0  10  18     2502.27     3408.88    638.68 o   0.49660
   1  10  18       39.81      452.44    301.30 o   0.50204
   2  10  18      443.34      330.55    257.42 o   0.51689
   3  10  18      123.64      195.02    245.72 o   0.54038
   4  10  18      853.64      483.64    819.07 o   0.57144
  -4  11  18      189.76        0.00    388.08 o   0.59320
  -3  11  18      475.24      241.82    471.94 o   0.56437
  -2  11  18      603.39      438.79    470.96 o   0.54300
  -1  11  18      782.07       94.58    814.19 o   0.52998
   0  11  18      126.72      178.44    452.44 o   0.52593
   1  11  18      870.53      772.26    483.64 o   0.53107
   2  11  18       18.74        0.00    447.56 o   0.54513
   3  11  18      334.92        0.00    484.61 o   0.56745
  -3  12  18       14.36      339.33    508.02 o   0.59276
  -2  12  18      368.50      193.07    475.84 o   0.57245
  -1  12  18      349.60        4.88    585.05 o   0.56011
   0  12  18        1.12      138.46    510.94 o   0.55629
   1  12  18      205.39      978.01    519.72 o   0.56115
   2  12  18      213.73      231.09    640.63 o   0.57447
  -1  13  18     1307.50      902.92    602.60 o   0.59113
   0  13  18      285.75       21.45    436.84 o   0.58751
   1  13  18     1042.79     1389.49    871.72 o   0.59211
  -7   0  19     1033.86      646.48    769.34 o   0.59078
  -5   0  19     3648.65     3833.04    443.66 o   0.48357
  -3   0  19    30823.91    36720.55   1522.10 o   0.39681
  -1   0  19      391.18      230.12    120.91 o   0.34624
   1   0  19    15796.19    18356.86    992.63 o   0.34800
   3   0  19     6870.26     7116.14    429.04 o   0.40141
   5   0  19    14640.15    17090.23    931.20 o   0.48986
  -7   1  19      212.85       53.63    429.04 o   0.59198
  -6   1  19       63.86      312.03    334.45 o   0.53666
  -5   1  19     2471.64     2149.08    310.08 o   0.48504
  -4   1  19     8243.54    10357.30    393.93 o   0.43843
  -3   1  19       59.46       15.60    102.38 o   0.39860
  -2   1  19     3148.21     2889.16    160.89 o   0.36776
  -1   1  19      226.77       42.90     83.86 o   0.34829
   0   1  19    53532.71    57714.02   1388.51 o   0.34216
   1   1  19     5103.80     5743.22    294.47 o   0.35005
   2   1  19    15742.26    16926.41    508.99 o   0.37108
   3   1  19     4070.90     3762.83    329.58 o   0.40319
   4   1  19     4763.99     5604.76    603.57 o   0.44399
   5   1  19      774.23      556.77    465.11 o   0.49131
   6   1  19     1211.34     1716.14    401.73 o   0.54347
  -6   2  19     5661.69     7040.08    716.68 o   0.54064
  -5   2  19     3209.57     4403.46    345.18 o   0.48944
  -4   2  19     5443.68     6145.93    273.02 o   0.44329
  -3   2  19    14337.07    17813.74    562.62 o   0.40394
  -2   2  19     1283.00      867.82    156.01 o   0.37354
  -1   2  19     1592.10     1261.75    165.76 o   0.35439
   0   2  19      184.25      136.51    109.21 o   0.34836
   1   2  19    13707.48    16513.96    555.80 o   0.35612
   2   2  19     7704.33     7967.38    348.10 o   0.37681
   3   2  19      933.67      864.90    189.17 o   0.40847
   4   2  19     1774.61     1437.27    285.70 o   0.44879
   5   2  19     9715.35    11460.12    800.54 o   0.49566
   6   2  19      161.48      286.67    446.59 o   0.54739
  -6   3  19        3.28      587.97    411.48 o   0.54720
  -5   3  19      193.00      156.01    174.54 o   0.49668
  -4   3  19     5917.52     7107.36    358.83 o   0.45128
  -3   3  19     3637.55     4199.67    239.87 o   0.41269
  -2   3  19      370.48      282.77    136.51 o   0.38298
  -1   3  19    14826.26    16615.37    610.40 o   0.36433
   0   3  19    21806.49    23574.51    635.75 o   0.35847
   1   3  19      107.64        1.95    172.59 o   0.36601
   2   3  19     3186.65     2765.33    285.70 o   0.38616
   3   3  19     5214.33     5700.32    325.68 o   0.41712
   4   3  19     2893.81     3130.01    364.68 o   0.45667
   5   3  19     1916.15     1767.82    468.04 o   0.50281
   6   3  19      578.55      987.76    335.43 o   0.55388
  -6   4  19     2668.74     2056.44    703.03 o   0.55626
  -5   4  19     1524.56     1026.76    245.72 o   0.50664
  -4   4  19      661.79      382.23    153.09 o   0.46222
  -3   4  19     1560.96     1769.77    195.99 o   0.42463
  -2   4  19    10111.46    11451.34    399.78 o   0.39582
  -1   4  19     1994.42     1757.09    398.81 o   0.37780
   0   4  19     6758.09     7190.24    387.11 o   0.37215
   1   4  19     9211.95     9102.37    579.20 o   0.37942
   2   4  19      366.87      275.95    210.62 o   0.39890
   3   4  19     1051.80      969.23    221.34 o   0.42893
   4   4  19        8.21       39.98    195.02 o   0.46749
   5   4  19     1128.43      483.64    274.00 o   0.51265
   6   4  19     5490.61     5855.36    973.13 o   0.56283
  -6   5  19      410.76      182.34    453.41 o   0.56770
  -5   5  19        9.87        2.93    439.76 o   0.51917
  -4   5  19     1188.36     1403.14    260.35 o   0.47592
  -3   5  19     6520.32     6841.16    344.20 o   0.43950
  -2   5  19       22.59        6.83    126.76 o   0.41173
  -1   5  19    19147.72    23157.18    742.04 o   0.39444
   0   5  19     3213.08     3071.50    493.39 o   0.38904
   1   5  19      385.61       78.01    184.29 o   0.39599
   2   5  19      994.93      821.02    175.51 o   0.41470
   3   5  19     4770.89     5421.45    346.15 o   0.44367
   4   5  19     3046.87     3755.03    347.13 o   0.48104
   5   5  19      120.93      587.97    374.43 o   0.52504
   6   5  19       93.24      431.96    328.60 o   0.57414
  -6   6  19     2542.44     3194.36   1056.99 o   0.58137
  -5   6  19       80.53      124.81    459.26 o   0.53409
  -4   6  19     1068.63      767.39    211.59 o   0.49215
  -3   6  19      515.08      182.34    156.99 o   0.45703
  -2   6  19     2444.97     2024.27    244.75 o   0.43039
  -1   6  19     7815.87     9420.25    437.81 o   0.41388
   0   6  19      519.68      387.11    207.69 o   0.40873
   1   6  19     1276.09     1634.23    380.28 o   0.41536
   2   6  19     4865.89     5365.87    696.21 o   0.43323
   3   6  19      236.65       10.73    190.14 o   0.46103
   4   6  19     1250.29      865.87    309.10 o   0.49711
   5   6  19      279.70        0.98    280.82 o   0.53980
   6   6  19     1377.00     1807.80    517.77 o   0.58766
  -5   7  19     3920.72     4176.27    422.21 o   0.55120
  -4   7  19      239.33        2.93    213.54 o   0.51067
  -3   7  19       99.10       20.48    210.62 o   0.47691
  -2   7  19      414.20       58.50    168.69 o   0.45145
  -1   7  19      305.39      125.79    106.28 o   0.43573
   0   7  19       25.63      547.02    359.80 o   0.43084
   1   7  19     4127.92     5410.72    562.62 o   0.43714
   2   7  19     1578.55     2130.55    357.85 o   0.45415
   3   7  19     4878.74     5330.76    679.63 o   0.48075
   4   7  19      407.29      193.07    278.87 o   0.51544
   5   7  19       36.15        5.85    241.82 o   0.55673
  -5   8  19        1.91      171.61    277.90 o   0.57030
  -4   8  19      438.61      428.06    273.02 o   0.53123
  -3   8  19     1757.81     1379.74    232.07 o   0.49886
  -2   8  19      275.76       43.88    196.97 o   0.47458
  -1   8  19     1097.58     1047.24    244.75 o   0.45966
   0   8  19      285.59      328.60    483.64 o   0.45503
   1   8  19     1741.84     1149.62    313.00 o   0.46099
   2   8  19      921.47      515.82    340.30 o   0.47715
   3   8  19       69.00      631.85    294.47 o   0.50253
   4   8  19     1036.02      763.49    266.20 o   0.53582
   5   8  19      460.75      507.04    773.24 o   0.57565
  -5   9  19      156.51        0.98    339.33 o   0.59121
  -4   9  19        0.08      128.71    300.32 o   0.55361
  -3   9  19        0.14       99.46    229.14 o   0.52263
  -2   9  19      123.79        0.98    346.15 o   0.49951
  -1   9  19       28.42        0.00    374.43 o   0.48535
   0   9  19      459.86       29.25    296.42 o   0.48097
   1   9  19      206.06      559.70    267.17 o   0.48661
   2   9  19      739.33      274.00    443.66 o   0.50195
   3   9  19        6.82       97.51    250.60 o   0.52614
   4   9  19       51.25        0.98    642.58 o   0.55802
  -4  10  19     1281.71      810.29    547.02 o   0.57760
  -3  10  19       85.40      435.86    432.94 o   0.54798
  -2  10  19      931.85       36.08    418.31 o   0.52597
  -1  10  19      767.21      203.79    423.18 o   0.51255
   0  10  19     1416.95      807.37    417.33 o   0.50840
   1  10  19     1124.12     1014.08    399.78 o   0.51374
   2  10  19      427.96      548.00    448.54 o   0.52829
   3  10  19       94.51      347.13    372.48 o   0.55132
   4  10  19      524.03       12.68    491.44 o   0.58183
  -2  11  19      976.17      495.34    396.86 o   0.55375
  -1  11  19       30.57        0.00    423.18 o   0.54102
   0  11  19      827.87      704.01    505.09 o   0.53708
   1  11  19      376.86      690.36    490.47 o   0.54215
   2  11  19        0.87      426.11    501.19 o   0.55596
   3  11  19     1525.07     1199.35    606.50 o   0.57788
  -2  12  19      128.99       52.65    398.81 o   0.58265
  -1  12  19       24.23        7.80    482.66 o   0.57057
   0  12  19      125.58      509.97    541.17 o   0.56684
   1  12  19       42.45       43.88    524.59 o   0.57164
   2  12  19      101.66      304.23    411.48 o   0.58475
  -6   0  20     4762.60     5171.83    663.05 o   0.54670
  -4   0  20     1910.15     1405.09    283.75 o   0.45073
  -2   0  20     2343.36     2688.30    255.47 o   0.38242
   0   0  20      813.33      890.25    319.83 o   0.35796
   2   0  20     2981.29     2074.00    405.63 o   0.38578
   4   0  20       31.00      157.96    303.25 o   0.45642
   6   0  20       37.68        7.80    489.49 o   0.55373
  -6   1  20      272.33        0.00    396.86 o   0.54800
  -5   1  20      776.36      587.97    156.01 o   0.49759
  -4   1  20      176.52        6.83    137.49 o   0.45232
  -3   1  20      488.19      635.75    123.84 o   0.41386
  -2   1  20      584.11      451.46    100.43 o   0.38429
  -1   1  20      761.63      766.41    107.26 o   0.36575
   0   1  20       47.32       66.31     96.53 o   0.35995
   1   1  20     3913.69     3885.69    200.87 o   0.36750
   2   1  20      956.89      374.43    195.02 o   0.38763
   3   1  20    13584.85    14296.63    498.27 o   0.41851
   4   1  20      677.92      677.68    222.32 o   0.45798
   5   1  20     4457.08     4535.10    490.47 o   0.50403
   6   1  20      590.04      418.31    373.46 o   0.55502
  -6   2  20      328.63      307.15    438.79 o   0.55190
  -5   2  20      109.40      113.11    233.04 o   0.50188
  -4   2  20      350.61      334.45    154.06 o   0.45703
  -3   2  20    13116.50    15607.13    454.39 o   0.41901
  -2   2  20    10870.50    12522.96    355.90 o   0.38982
  -1   2  20     9133.41     8599.23    327.63 o   0.37156
   0   2  20     2781.30     3018.85    365.66 o   0.36585
   1   2  20       46.40        1.95    290.57 o   0.37329
   2   2  20      125.69      168.69    136.51 o   0.39312
   3   2  20       22.57      121.89    237.92 o   0.42360
   4   2  20      347.06      321.78    186.24 o   0.46264
   5   2  20     1788.83     1515.27    434.89 o   0.50826
   6   2  20     1897.89     2662.94    464.14 o   0.55886
  -6   3  20     3552.01     4768.14   1209.10 o   0.55833
  -5   3  20      108.59        0.98    202.82 o   0.50894
  -4   3  20       18.45        5.85    161.86 o   0.46477
  -3   3  20     5993.27     7032.28    593.82 o   0.42744
  -2   3  20       67.76       34.13    127.74 o   0.39888
  -1   3  20     5963.27     6579.84    475.84 o   0.38105
   0   3  20     1799.25     2118.85    269.12 o   0.37549
   1   3  20      223.87      331.53    213.54 o   0.38273
   2   3  20     6255.83     6593.49    434.89 o   0.40210
   3   3  20     2798.34     2500.11    286.67 o   0.43195
   4   3  20      348.70      189.17    374.43 o   0.47029
   5   3  20       21.93        0.00    309.10 o   0.51524
   6   3  20     1339.23      637.70    933.15 o   0.56522
  -6   4  20       19.73        2.93    433.91 o   0.56721
  -5   4  20      103.47        6.83    211.59 o   0.51867
  -4   4  20     2072.50     2258.29    275.95 o   0.47541
  -3   4  20     7175.92     8038.56    512.89 o   0.43898
  -2   4  20     2692.41     2882.34    351.03 o   0.41122
  -1   4  20     4834.74     4837.37    344.20 o   0.39395
   0   4  20      459.02      186.24    226.22 o   0.38857
   1   4  20     2490.54     2301.19    255.47 o   0.39558
   2   4  20     3526.46     2700.97    423.18 o   0.41434
   3   4  20     5811.08     5554.06    346.15 o   0.44337
   4   4  20       27.02        0.00    336.40 o   0.48080
   5   4  20       30.63        0.98    256.45 o   0.52485
   6   4  20      425.29      474.86    551.90 o   0.57399
  -6   5  20     3862.64     4709.64    669.88 o   0.57843
  -5   5  20       17.75      130.66    213.54 o   0.53092
  -4   5  20      423.25      268.15    374.43 o   0.48874
  -3   5  20     1789.18     1512.35    237.92 o   0.45339
  -2   5  20      594.70      325.68    205.74 o   0.42656
  -1   5  20     2166.03     1647.89    278.87 o   0.40994
   0   5  20     2533.18     1759.04    245.72 o   0.40477
   1   5  20     7757.81     9114.07   1123.29 o   0.41151
   2   5  20    11820.04    13032.92    540.19 o   0.42957
   3   5  20        2.77        3.90    419.28 o   0.45763
   4   5  20      946.73      432.94    273.02 o   0.49399
   5   5  20     2364.09     1807.80    388.08 o   0.53696
   6   5  20     1137.02      815.17    355.90 o   0.58508
  -6   6  20       18.24      620.15    489.49 o   0.59186
  -5   6  20       15.71        0.00    226.22 o   0.54551
  -4   6  20      634.77      723.51    243.77 o   0.50456
  -3   6  20     4297.76     4053.41    372.48 o   0.47039
  -2   6  20      187.47      206.72    134.56 o   0.44459
  -1   6  20     3890.83     3430.33    467.06 o   0.42867
   0   6  20    15682.13    19801.93   1659.59 o   0.42374
   1   6  20     1493.78      979.96    346.15 o   0.43017
   2   6  20    11332.76    15466.72    881.47 o   0.44749
   3   6  20      137.00       86.78    216.47 o   0.47449
   4   6  20      161.99      150.16    284.72 o   0.50964
   5   6  20      574.80      206.72    300.32 o   0.55139
  -5   7  20      702.80      433.91    257.42 o   0.56227
  -4   7  20     1171.89      655.25    301.30 o   0.52263
  -3   7  20     2341.07     1763.92    496.32 o   0.48973
  -2   7  20     1796.19     1491.87    485.59 o   0.46501
  -1   7  20      846.38       95.56    260.35 o   0.44981
   0   7  20       53.83        3.90    486.57 o   0.44511
   1   7  20     4586.68     5817.33    662.08 o   0.45124
   2   7  20      362.68      669.88    463.16 o   0.46777
   3   7  20      381.30        2.93    205.74 o   0.49367
   4   7  20       55.27       66.31    275.95 o   0.52754
   5   7  20     3271.41     3773.56   1182.77 o   0.56798
  -5   8  20        7.82       24.38    286.67 o   0.58101
  -4   8  20     6082.72     7637.80    512.89 o   0.54274
  -3   8  20      329.06      116.03    317.88 o   0.51114
  -2   8  20     1405.77      893.17    410.51 o   0.48750
  -1   8  20       16.14      207.69    386.13 o   0.47302
   0   8  20     4089.21     4656.98   1034.56 o   0.46855
   1   8  20      199.93      183.32    300.32 o   0.47438
   2   8  20     3448.42     4647.23    578.22 o   0.49014
   3   8  20      181.37      417.33    411.48 o   0.51491
   4   8  20     2153.29     3201.19    750.81 o   0.54747
   5   8  20      557.88     1211.05    534.34 o   0.58654
  -4   9  20      368.78      130.66    474.86 o   0.56467
  -3   9  20     7336.16     8709.42    798.59 o   0.53436
  -2   9  20       93.56       48.75    368.58 o   0.51180
  -1   9  20      184.08      740.09    440.74 o   0.49803
   0   9  20       16.65      319.83    428.06 o   0.49379
   1   9  20     4319.60     5577.46    611.38 o   0.49932
   2   9  20       78.69      447.56    401.73 o   0.51431
   3   9  20     1796.61     1617.66    472.91 o   0.53797
   4   9  20       73.62      156.99    412.46 o   0.56922
  -4  10  20     2992.30     3242.14    489.49 o   0.58820
  -3  10  20      890.89      555.80    923.40 o   0.55918
  -2  10  20      236.32        0.98    448.54 o   0.53765
  -1  10  20     3100.26     2895.99    828.82 o   0.52456
   0  10  20     4768.44     5195.23    716.68 o   0.52054
   1  10  20      607.07      321.78    352.98 o   0.52579
   2  10  20      783.68      762.51    497.29 o   0.54005
   3  10  20       36.81       57.53    569.45 o   0.56263
   4  10  20     1197.46      969.23    476.81 o   0.59257
  -3  11  20      246.75        0.00    420.26 o   0.58538
  -2  11  20      530.86      442.69    456.34 o   0.56486
  -1  11  20     2387.51     3476.16    646.48 o   0.55241
   0  11  20       15.99        1.95    783.96 o   0.54859
   1  11  20     5989.10     7086.88    818.09 o   0.55358
   2  11  20      422.11        0.98    441.71 o   0.56714
   3  11  20      161.15      241.82    433.91 o   0.58868
  -2  12  20       24.80        0.00    414.41 o   0.59322
  -1  12  20     1278.53      670.86    573.35 o   0.58138
   0  12  20      561.05        9.75    533.37 o   0.57776
   1  12  20      877.43      138.46    808.34 o   0.58249
  -5   0  21      299.97       59.48    256.45 o   0.50906
  -3   0  21     1804.26     1402.17    284.72 o   0.42766
  -1   0  21    11961.81    12590.24    402.71 o   0.38137
   1   0  21    13708.58    15827.50    831.74 o   0.38314
   3   0  21      189.54        0.00    293.50 o   0.43238
   5   0  21     1061.05      471.94    543.12 o   0.51567
  -6   1  21     1981.66     1766.85    496.32 o   0.55968
  -5   1  21      697.15      168.69    176.49 o   0.51046
  -4   1  21     4456.80     4434.66    232.07 o   0.46647
  -3   1  21     8783.71     9769.33    344.20 o   0.42932
  -2   1  21      531.22      701.08    112.13 o   0.40093
  -1   1  21     3506.08     3471.29    156.99 o   0.38324
   0   1  21     3025.65     2920.37    181.36 o   0.37775
   1   1  21      254.26      307.15    166.74 o   0.38500
   2   1  21     2769.03     2932.07    262.30 o   0.40429
   3   1  21     1917.88     1500.65    205.74 o   0.43403
   4   1  21       13.85        0.00    211.59 o   0.47224
   5   1  21     1290.82      829.79    365.66 o   0.51705
   6   1  21      727.26     1163.27    480.71 o   0.56689
  -6   2  21       58.88      258.40    437.81 o   0.56350
  -5   2  21      346.63      138.46    226.22 o   0.51464
  -4   2  21     1018.95      876.60    188.19 o   0.47104
  -3   2  21        8.18        0.00    158.94 o   0.43429
  -2   2  21     1284.56      915.60    142.36 o   0.40624
  -1   2  21       36.94        0.98    135.54 o   0.38879
   0   2  21     1520.94     1053.09    165.76 o   0.38338
   1   2  21     1086.03      890.25    195.02 o   0.39053
   2   2  21     3978.29     3089.05    218.42 o   0.40956
   3   2  21     1599.48     1585.48    326.65 o   0.43894
   4   2  21        0.25        6.83    208.67 o   0.47676
   5   2  21     1929.57     2232.93    415.38 o   0.52118
   6   2  21      558.60      846.37    423.18 o   0.57066
  -6   3  21      659.08        4.88    441.71 o   0.56980
  -5   3  21      508.66      244.75    202.82 o   0.52153
  -4   3  21     2846.23     3022.75    277.90 o   0.47856
  -3   3  21     8202.33     9125.78    383.21 o   0.44243
  -2   3  21     6190.58     6555.46    358.83 o   0.41494
  -1   3  21     1452.82     1218.85    173.56 o   0.39787
   0   3  21      689.58      251.57    141.39 o   0.39259
   1   3  21      642.13      233.04    188.19 o   0.39956
   2   3  21       29.96       11.70    216.47 o   0.41819
   3   3  21      104.82        0.98    195.99 o   0.44700
   4   3  21     1247.47      867.82    293.50 o   0.48419
   6   3  21      189.52       23.40    337.38 o   0.57688
  -6   4  21     1490.89     1956.99    587.97 o   0.57851
  -5   4  21        3.28        2.93    219.39 o   0.53103
  -4   4  21      210.55      263.27    178.44 o   0.48889
  -3   4  21     4205.39     4772.04    440.74 o   0.45359
  -2   4  21      385.32      626.98    181.36 o   0.42681
  -1   4  21      948.19      703.03    234.99 o   0.41024
   0   4  21     8668.51     8885.91    431.96 o   0.40512
   1   4  21      603.17       11.70    299.35 o   0.41189
   2   4  21    16509.16    19019.91    964.35 o   0.42997
   3   4  21     1238.24      925.35    924.38 o   0.45805
   4   4  21      612.10      456.34    202.82 o   0.49440
   5   4  21      427.33      717.66    305.20 o   0.53737
   6   4  21     1028.85      210.62    723.51 o   0.58549
  -6   5  21     1518.70      804.44    490.47 o   0.58951
  -5   5  21        0.43        0.98    267.17 o   0.54300
  -4   5  21       76.11      231.09    229.14 o   0.50187
  -3   5  21     2846.60     2747.78    452.44 o   0.46754
  -2   5  21     1054.83      609.43    195.02 o   0.44161
  -1   5  21       98.97       20.48    247.67 o   0.42562
   0   5  21       79.55      275.95    311.05 o   0.42069
   1   5  21     3497.05     3998.80    498.27 o   0.42720
   2   5  21     5153.86     5766.62    970.20 o   0.44467
   3   5  21       40.42        0.98    187.22 o   0.47187
   4   5  21      170.19       54.60    256.45 o   0.50724
   5   5  21     1101.48     1078.44    379.31 o   0.54920
  -5   6  21      713.96      858.07    275.95 o   0.55728
  -4   6  21     1433.91     1224.70    331.53 o   0.51728
  -3   6  21     1384.74     1299.78    227.19 o   0.48405
  -2   6  21      446.28      491.44    328.60 o   0.45906
  -1   6  21     4928.10     4486.34    556.77 o   0.44369
   0   6  21      949.37      305.20    238.89 o   0.43896
   1   6  21     6120.36     5704.22    482.66 o   0.44521
   2   6  21     3486.34     3455.68    754.71 o   0.46200
   3   6  21    14563.47    16625.12    820.04 o   0.48823
   4   6  21       30.00      204.77    286.67 o   0.52249
   5   6  21     2760.59     3249.94    734.24 o   0.56332
  -5   7  21      335.76       88.73    292.52 o   0.57369
  -4   7  21     1383.77     1911.16    430.99 o   0.53493
  -3   7  21     1485.63      697.18    319.83 o   0.50287
  -2   7  21     2318.81     2347.99    298.37 o   0.47885
  -1   7  21     2095.49     2335.32    445.61 o   0.46414
   0   7  21     2554.40     2997.40    409.53 o   0.45962
   1   7  21     1760.62     1508.45    451.46 o   0.46560
   2   7  21     1721.78     2195.88    491.44 o   0.48167
   3   7  21      400.49      297.40    201.84 o   0.50689
   4   7  21     3071.59     3244.09    721.56 o   0.53997
   5   7  21     1020.31     1206.17    519.72 o   0.57956
  -5   8  21      698.89       57.53    395.88 o   0.59207
  -4   8  21      508.80      508.02    244.75 o   0.55459
  -3   8  21     2580.45     2843.33    531.42 o   0.52374
  -2   8  21     1214.27      539.22    379.31 o   0.50072
  -1   8  21    11927.17    14945.05   1017.98 o   0.48667
   0   8  21      919.88      674.76    397.83 o   0.48237
   1   8  21        2.27        3.90    321.78 o   0.48806
   2   8  21        3.68       11.70    620.15 o   0.50342
   3   8  21     5198.98     6988.40    700.11 o   0.52760
   4   8  21        8.47        0.00    357.85 o   0.55945
  -4   9  21       45.08        2.93    378.33 o   0.57607
  -3   9  21      767.71       22.43    347.13 o   0.54642
  -2   9  21     7379.27     9207.68    973.13 o   0.52441
  -1   9  21      677.89      431.96    372.48 o   0.51101
   0   9  21     3378.53     4316.68    548.97 o   0.50691
   1   9  21      149.34      277.90    658.18 o   0.51233
   2   9  21      566.17        5.85    412.46 o   0.52698
   3   9  21      760.45      977.03    782.99 o   0.55013
   4   9  21      844.89     1136.94    555.80 o   0.58075
  -3  10  21      605.09      637.70    705.96 o   0.57071
  -2  10  21      104.27      238.89    458.29 o   0.54967
  -1  10  21     5987.74     6693.93   1170.10 o   0.53691
   0  10  21      437.98      361.75    320.80 o   0.53300
   1  10  21      446.11       98.48    369.56 o   0.53816
   2  10  21      296.93      182.34    490.47 o   0.55213
   3  10  21     2941.40     3223.61   1015.06 o   0.57426
  -2  11  21     1313.40      515.82    509.97 o   0.57631
  -1  11  21      497.72      654.28    855.15 o   0.56415
   0  11  21       44.21       16.58    427.09 o   0.56043
   1  11  21      150.95      437.81    939.00 o   0.56534
   2  11  21     3087.30     3534.67    732.29 o   0.57866
  -1  12  21      345.92       30.23    570.42 o   0.59255
   0  12  21      996.12     1669.34    628.93 o   0.58901
   1  12  21      328.70       32.18    611.38 o   0.59369
  -6   0  22     6825.68     8837.15   1213.97 o   0.57044
  -4   0  22     2315.95     2815.06    491.44 o   0.47939
  -2   0  22    11147.37    12074.42    714.73 o   0.41597
   0   0  22      939.16     1171.07    314.95 o   0.39376
   2   0  22    15576.99    17949.28    859.05 o   0.41936
   4   0  22     9616.79    11544.95    762.51 o   0.48527
   6   0  22     1221.39     1939.43    678.66 o   0.57785
  -5   1  22      915.25      940.95    222.32 o   0.52362
  -4   1  22       90.46       21.45    292.52 o   0.48087
  -3   1  22     5372.81     5260.56    221.34 o   0.44497
  -2   1  22     2709.43     2499.13    263.27 o   0.41768
  -1   1  22    32651.40    36664.96    710.83 o   0.40077
   0   1  22    10166.64     9557.74    339.33 o   0.39557
   1   1  22      414.12      430.99    116.03 o   0.40253
   2   1  22     6217.67     6535.96    511.92 o   0.42106
   3   1  22    15663.59    17922.95    724.48 o   0.44973
   4   1  22     1990.54     1734.67    263.27 o   0.48674
   5   1  22      179.24       24.38    548.97 o   0.53035
   6   1  22      499.20      797.62    413.43 o   0.57908
  -6   2  22     5110.31     6116.68   1387.54 o   0.57542
  -5   2  22        2.26       82.88    250.60 o   0.52770
  -4   2  22     2562.40     2851.13    330.55 o   0.48531
  -3   2  22      208.86       21.45    165.76 o   0.44976
  -2   2  22     5812.05     5671.07    431.96 o   0.42278
  -1   2  22     3237.41     2903.79    271.07 o   0.40608
   0   2  22     4079.48     3841.82    481.69 o   0.40095
   1   2  22     3548.65     3919.82    410.51 o   0.40782
   2   2  22    10315.42    11257.30    474.86 o   0.42612
   3   2  22      212.93      273.02    238.89 o   0.45446
   4   2  22     2577.03     2425.02    675.73 o   0.49112
   5   2  22     1127.21      530.44    376.38 o   0.53438
   6   2  22     1636.54     2516.68    733.26 o   0.58277
  -6   3  22      127.89       73.13    437.81 o   0.58159
  -5   3  22     1453.34      621.13    449.51 o   0.53442
  -4   3  22     1687.81     2283.64    304.23 o   0.49261
  -3   3  22     1586.36     1086.24    240.84 o   0.45763
  -2   3  22     1075.74      731.31    197.94 o   0.43114
  -1   3  22    11532.72    11781.89    557.75 o   0.41478
   0   3  22     9632.51    11556.65    392.96 o   0.40976
   1   3  22      151.67      158.94    333.48 o   0.41648
   2   3  22     4093.88     3905.20    571.40 o   0.43442
   3   3  22     2562.94     3224.59    568.47 o   0.46225
   4   3  22      512.68      827.84    284.72 o   0.49834
   5   3  22        9.57      188.19    499.24 o   0.54102
   6   3  22       37.71        0.98    353.95 o   0.58887
  -6   4  22      285.18      110.18    508.99 o   0.59013
  -5   4  22     2448.81     2360.67    493.39 o   0.54370
  -4   4  22      140.04       22.43    237.92 o   0.50266
  -3   4  22     8102.41     9658.17    469.01 o   0.46842
  -2   4  22     4285.06     4312.78    281.80 o   0.44258
  -1   4  22      525.97      665.98    257.42 o   0.42666
   0   4  22     4234.95     4133.36    450.49 o   0.42178
   1   4  22       25.03        0.00    111.16 o   0.42832
   2   4  22      126.28      477.79    347.13 o   0.44578
   3   4  22     8438.93     9652.32    874.65 o   0.47295
   4   4  22     2275.82     1664.46    336.40 o   0.50827
   5   4  22    11230.39    13686.22   1307.58 o   0.55018
  -5   5  22      935.73      632.83    273.02 o   0.55539
  -4   5  22     7084.16     8511.47    589.92 o   0.51528
  -3   5  22     1119.97      704.98    298.37 o   0.48195
  -2   5  22     1160.43       87.76    492.42 o   0.45687
  -1   5  22     3302.91     3567.82    481.69 o   0.44147
   0   5  22     2246.62     1554.28    408.56 o   0.43675
   1   5  22      239.14        5.85    266.20 o   0.44307
   2   5  22      949.86      672.81    157.96 o   0.45997
   3   5  22      412.18       77.03    217.44 o   0.48634
   4   5  22     3186.37     3010.07    427.09 o   0.52076
   5   5  22      303.31      302.27    313.00 o   0.56174
  -5   6  22      368.54       88.73    269.12 o   0.56936
  -4   6  22      497.71      585.05    314.95 o   0.53031
  -3   6  22     1388.92     1243.23    376.38 o   0.49798
  -2   6  22     1568.74     1013.11    432.94 o   0.47376
  -1   6  22     2563.65     2760.45    436.84 o   0.45891
   0   6  22     2183.61     1660.56    479.74 o   0.45438
   1   6  22     4055.73     4258.18   1150.59 o   0.46046
   2   6  22      824.19      567.50    347.13 o   0.47674
   3   6  22     1711.87      920.48    223.29 o   0.50224
   4   6  22      371.54      287.65    262.30 o   0.53563
   5   6  22     1174.13     1118.42    528.49 o   0.57556
  -5   7  22      253.86       69.23    336.40 o   0.58544
  -4   7  22      243.25      177.46    236.94 o   0.54754
  -3   7  22     2937.03     2415.27    497.29 o   0.51629
  -2   7  22      384.90       15.60    738.14 o   0.49296
  -1   7  22      271.56       45.83    290.57 o   0.47872
   0   7  22     3905.69     3878.87    541.17 o   0.47437
   1   7  22      784.87      142.36    608.45 o   0.48020
   2   7  22     3334.69     4213.32    477.79 o   0.49583
   3   7  22      188.44       18.53    483.64 o   0.52039
   4   7  22      117.31       37.05    419.28 o   0.55269
   5   7  22      459.33      554.82    867.82 o   0.59147
  -4   8  22        1.67      227.19    504.12 o   0.56676
  -3   8  22       34.73        1.95    336.40 o   0.53663
  -2   8  22       57.22        0.00    400.76 o   0.51423
  -1   8  22     1202.47     1211.05    665.98 o   0.50059
   0   8  22      144.53       11.70    301.30 o   0.49644
   1   8  22     5706.49     6468.68    695.23 o   0.50201
   2   8  22     1734.53     1153.52    460.24 o   0.51698
   3   8  22      251.00        1.95    431.96 o   0.54059
   4   8  22       10.93        1.95    502.17 o   0.57175
  -4   9  22      176.89      296.42    382.23 o   0.58779
  -3   9  22      576.42      237.92    398.81 o   0.55880
  -2   9  22     1115.31      448.54    382.23 o   0.53732
  -1   9  22       47.80      730.34    372.48 o   0.52428
   0   9  22      510.48        0.00    598.70 o   0.52032
   1   9  22     2279.83     2006.71    470.96 o   0.52563
   2   9  22      658.30      373.46    380.28 o   0.53996
   3   9  22      142.72      328.60   1009.21 o   0.56259
   4   9  22      943.28     1478.22    907.80 o   0.59260
  -3  10  22       86.56        4.88    410.51 o   0.58257
  -2  10  22       39.26       70.21    389.06 o   0.56201
  -1  10  22       46.30      426.11    485.59 o   0.54955
   0  10  22     1495.37     1024.81    512.89 o   0.54577
   1  10  22       11.98        3.90    512.89 o   0.55084
   2  10  22      550.89        9.75    391.01 o   0.56453
   3  10  22       12.20        0.98    499.24 o   0.58622
  -2  11  22      474.83      429.04    458.29 o   0.58809
  -1  11  22      284.45        7.80    830.77 o   0.57620
   0  11  22     1310.40      521.67    824.92 o   0.57259
   1  11  22     1013.75      352.00    423.18 o   0.57743
   2  11  22     1748.42     1460.67    554.82 o   0.59049
  -5   0  23      196.60       11.70    309.10 o   0.53573
  -3   0  23     6746.68     6015.27    667.93 o   0.45923
  -1   0  23       18.72       17.55    154.06 o   0.41662
   1   0  23    11500.36    12057.84   1003.36 o   0.41839
   3   0  23     4343.84     4286.45    466.09 o   0.46404
   5   0  23     6107.73     8491.00   1116.47 o   0.54261
  -6   1  23     2012.08     2700.97    636.73 o   0.58399
  -5   1  23      264.90      213.54    234.99 o   0.53706
  -4   1  23     1935.49     1799.02    225.24 o   0.49551
  -3   1  23      255.83       97.51    135.54 o   0.46078
  -2   1  23     2443.20     2742.90    215.49 o   0.43452
  -1   1  23      691.02      543.12    131.64 o   0.41833
   0   1  23    28218.39    33489.13   1161.32 o   0.41339
   1   1  23      144.36        0.00    253.52 o   0.42010
   2   1  23    18957.23    20628.80    723.51 o   0.43792
   3   1  23     2120.22     2685.37    336.40 o   0.46558
   4   1  23       56.61      311.05    287.65 o   0.50146
   5   1  23     1543.79     1837.05    480.71 o   0.54392
   6   1  23     1861.95     1579.63    499.24 o   0.59156
  -6   2  23      946.07      109.21    669.88 o   0.58765
  -5   2  23     1749.36     1960.89    469.01 o   0.54104
  -4   2  23     2158.93     1957.96    489.49 o   0.49981
  -3   2  23     9644.51    11183.19    504.12 o   0.46540
  -2   2  23        5.99        6.83    134.56 o   0.43942
  -1   2  23      123.23        2.93    127.74 o   0.42342
   0   2  23     2531.42     2261.21    352.00 o   0.41854
   1   2  23     6673.72     7818.19    608.45 o   0.42516
   2   2  23      138.88      290.57    144.31 o   0.44278
   3   2  23      771.43      310.08    229.14 o   0.47016
   4   2  23      658.67        1.95    397.83 o   0.50571
   5   2  23     3488.58     4342.03    599.67 o   0.54785
  -6   3  23        0.44      180.39   1175.95 o   0.59370
  -5   3  23      783.83      279.85    259.37 o   0.54760
  -4   3  23     5909.94     7414.51    495.34 o   0.50690
  -3   3  23        1.17       62.41    218.42 o   0.47301
  -2   3  23     2999.73     2808.23    350.05 o   0.44747
  -1   3  23     6688.67     6884.07    401.73 o   0.43177
   0   3  23     1863.10     1076.49    281.80 o   0.42698
   1   3  23      228.03        0.98    661.10 o   0.43348
   2   3  23      993.58      713.76    390.03 o   0.45078
   3   3  23     6950.94     7030.33    412.46 o   0.47769
   4   3  23     3386.75     3511.26    546.04 o   0.51272
   5   3  23     1804.48     2431.85    513.87 o   0.55433
  -5   4  23      214.04      115.06    296.42 o   0.55665
  -4   4  23     4372.92     5333.69    663.05 o   0.51667
  -3   4  23     1849.28     2106.17    371.51 o   0.48347
  -2   4  23     1462.20     1283.21    268.15 o   0.45851
  -1   4  23     2453.23     2165.65    413.43 o   0.44319
   0   4  23     8650.21     9544.09    641.60 o   0.43853
   1   4  23     5597.83     5343.44    350.05 o   0.44486
   2   4  23       88.81        1.95    342.25 o   0.46173
   3   4  23        9.49        0.00    560.67 o   0.48805
   4   4  23      481.49        0.98    234.02 o   0.52238
   5   4  23     1340.15     1320.26    345.18 o   0.56327
  -5   5  23     1287.58      830.77    272.05 o   0.56808
  -4   5  23     1958.10      905.85    311.05 o   0.52897
  -3   5  23       89.28       86.78    258.40 o   0.49658
  -2   5  23       70.25        0.00    220.37 o   0.47232
  -1   5  23     5415.17     5156.22   1252.00 o   0.45747
   0   5  23     2560.79     2608.34    391.98 o   0.45295
   1   5  23      644.69      192.09    457.31 o   0.45908
   2   5  23      817.49      434.89    147.24 o   0.47545
   3   5  23     2121.97     1564.03    285.70 o   0.50104
   4   5  23      715.11      455.36    265.22 o   0.53454
   5   5  23     1143.76      942.90    323.73 o   0.57457
  -5   6  23      129.20      337.38    275.95 o   0.58174
  -4   6  23     1939.03     2633.69    534.34 o   0.54361
  -3   6  23     3670.36     3947.12    373.46 o   0.51216
  -2   6  23      651.15      643.55    312.03 o   0.48867
  -1   6  23     7120.08     8532.93    821.99 o   0.47433
   0   6  23     1493.74      510.94    335.43 o   0.46998
   1   6  23     5032.41     5574.53    568.47 o   0.47589
   2   6  23       53.10      216.47    374.43 o   0.49169
   3   6  23      276.78       62.41    422.21 o   0.51648
   4   6  23     1115.27     1140.84    498.27 o   0.54904
   5   6  23      415.86      380.28    587.97 o   0.58808
  -4   7  23      973.45      361.75    490.47 o   0.56043
  -3   7  23      388.59      504.12    327.63 o   0.52997
  -2   7  23      219.88      127.74    667.93 o   0.50731
  -1   7  23     1862.79     2006.71    457.31 o   0.49351
   0   7  23      407.34       11.70    377.36 o   0.48933
   1   7  23        3.97        0.98    360.78 o   0.49501
   2   7  23     2332.94     2455.25    824.92 o   0.51022
   3   7  23     2544.52     2331.42    551.90 o   0.53415
   4   7  23     1708.58     1040.41    455.36 o   0.56570
  -4   8  23      154.07      147.24    314.95 o   0.57923
  -3   8  23      470.99      250.60    320.80 o   0.54981
  -2   8  23      241.53      784.94    398.81 o   0.52800
  -1   8  23     2941.50     2058.39   1114.52 o   0.51476
   0   8  23       10.56        6.83    315.93 o   0.51075
   1   8  23        3.72        4.88    391.98 o   0.51620
   2   8  23     1788.40      858.07    680.61 o   0.53080
   3   8  23      584.72      607.47   1495.77 o   0.55385
   4   8  23      778.52      276.92    583.10 o   0.58433
  -3   9  23       21.27      189.17    316.90 o   0.57147
  -2   9  23        3.44        7.80    606.50 o   0.55051
  -1   9  23      417.76     1071.61    486.57 o   0.53783
   0   9  23       58.19        1.95    454.39 o   0.53399
   1   9  23        5.08      376.38    481.69 o   0.53920
   2   9  23     3160.89     2251.46    593.82 o   0.55320
   3   9  23       58.43        3.90    340.30 o   0.57535
  -2  10  23      160.19        2.93    349.08 o   0.57463
  -1  10  23      879.40      879.52    569.45 o   0.56249
   0  10  23      565.67      139.44    546.04 o   0.55882
   1  10  23       39.62        0.00    445.61 o   0.56380
   2  10  23      350.05        5.85    539.22 o   0.57721
  -1  11  23        4.71       84.83    517.77 o   0.58855
   0  11  23     1311.11      624.05    585.05 o   0.58504
   1  11  23       28.07      249.62    564.57 o   0.58980
  -4   0  24     4039.13     3655.58    927.30 o   0.50895
  -2   0  24      147.89      304.22    194.04 o   0.44986
   0   0  24     3703.56     3726.76    324.70 o   0.42955
   2   0  24      372.66      547.02    352.00 o   0.45328
   4   0  24     1695.78     1011.16    628.93 o   0.51499
  -5   1  24     1149.64      938.03    301.30 o   0.55076
  -4   1  24      933.60      842.47    230.12 o   0.51035
  -3   1  24       88.56       94.58    155.04 o   0.47673
  -2   1  24       95.28        0.00    185.27 o   0.45144
  -1   1  24     1193.26     1014.08    225.24 o   0.43591
   0   1  24        3.73        6.83    106.28 o   0.43121
   1   1  24     1542.09     1680.06    269.12 o   0.43769
   2   1  24     1150.12     1283.21    234.02 o   0.45486
   3   1  24     4284.73     4412.24    322.75 o   0.48158
   4   1  24     1010.05      807.37    318.85 o   0.51638
   5   1  24     4706.98     5879.73    602.60 o   0.55774
  -5   2  24      161.15      375.41    296.42 o   0.55463
  -4   2  24        9.08        1.95    247.67 o   0.51453
  -3   2  24      800.05      222.32    331.53 o   0.48121
  -2   2  24      761.29      530.44    172.59 o   0.45616
  -1   2  24      928.51      406.61    172.59 o   0.44080
   0   2  24     3606.31     3437.16    313.98 o   0.43615
   1   2  24       32.34        2.93    256.45 o   0.44255
   2   2  24       94.95       57.53    131.64 o   0.45954
   3   2  24     4061.06     3074.43    313.00 o   0.48601
   4   2  24       68.81        5.85    397.83 o   0.52051
   5   2  24      599.42      796.64    370.53 o   0.56156
  -5   3  24      177.81      218.42    273.02 o   0.56103
  -4   3  24     2027.18     1815.60    339.33 o   0.52142
  -3   3  24     1211.13     1257.85    332.50 o   0.48857
  -2   3  24     1320.66      396.86    274.00 o   0.46392
  -1   3  24     4605.06     3521.01    288.62 o   0.44883
   0   3  24      173.36        0.00    217.44 o   0.44426
   1   3  24       48.62      298.37    241.82 o   0.45055
   2   3  24     1007.60      995.56    391.01 o   0.46725
   3   3  24       58.13      246.70    296.42 o   0.49330
   4   3  24      626.47        0.00    389.06 o   0.52732
   5   3  24      342.11      404.66    349.08 o   0.56789
  -5   4  24       42.91      430.99    287.65 o   0.56987
  -4   4  24      233.51        6.83    503.14 o   0.53092
  -3   4  24     3180.35     3186.56    835.64 o   0.49870
  -2   4  24     2167.04     2069.12    351.03 o   0.47458
  -1   4  24     8621.04    10920.90    696.21 o   0.45983
   0   4  24      642.09      407.58    259.37 o   0.45538
   1   4  24      247.07        2.93    158.94 o   0.46151
   2   4  24     1049.84      807.37    329.58 o   0.47783
   3   4  24     1269.00     1640.08    433.91 o   0.50333
   4   4  24       91.25      150.16    248.65 o   0.53672
   5   4  24       40.76       81.91    441.71 o   0.57662
  -5   5  24        2.71       72.16    318.85 o   0.58104
  -4   5  24      131.82      372.48    313.98 o   0.54289
  -3   5  24     2279.30     1793.17    356.88 o   0.51142
  -2   5  24     2482.02     1805.85    316.90 o   0.48793
  -1   5  24      447.04      141.39    333.48 o   0.47360
   0   5  24     1242.02      961.43    353.95 o   0.46928
   1   5  24     2761.96     2624.92    460.24 o   0.47523
   2   5  24      890.90      695.23    341.28 o   0.49109
   3   5  24      195.01        2.93    202.82 o   0.51594
   4   5  24       89.54        0.00    300.32 o   0.54856
   5   5  24      475.66      377.36    508.99 o   0.58766
  -5   6  24      252.55       31.20    376.38 o   0.59441
  -4   6  24      187.16     1027.73    353.95 o   0.55717
  -3   6  24      264.00      336.40    316.90 o   0.52656
  -2   6  24        3.72       40.95    367.61 o   0.50377
  -1   6  24     1310.30     1053.09    395.88 o   0.48991
   0   6  24     8615.48    11584.93    810.29 o   0.48573
   1   6  24       56.92      500.22    656.23 o   0.49148
   2   6  24    15567.04    20336.27   1291.01 o   0.50683
   3   6  24     2778.16     3112.46   1426.54 o   0.53095
   4   6  24     1548.92     1257.85    608.45 o   0.56270
  -4   7  24       33.75       90.68    435.86 o   0.57359
  -3   7  24     5362.90     5736.40    561.65 o   0.54390
  -2   7  24      513.12      321.78    288.62 o   0.52188
  -1   7  24       62.25       37.05    372.48 o   0.50850
   0   7  24       27.89        1.95    384.18 o   0.50448
   1   7  24     5336.59     5709.09    609.43 o   0.51002
   2   7  24      677.23      279.85    450.49 o   0.52483
   3   7  24        1.93        7.80    428.06 o   0.54815
   4   7  24      932.01      633.80    452.44 o   0.57896
  -4   8  24     2812.98     2802.38    477.79 o   0.59197
  -3   8  24       67.53      419.28    395.88 o   0.56325
  -2   8  24     2364.16     2879.41    581.15 o   0.54201
  -1   8  24      214.86       24.38    352.00 o   0.52915
   0   8  24     5237.68     5655.46    894.15 o   0.52528
   1   8  24      437.02      740.09    452.44 o   0.53061
   2   8  24     6146.02     6980.60    855.15 o   0.54486
   3   8  24      146.94        3.90    493.39 o   0.56736
  -3   9  24     6750.96     7012.78    746.91 o   0.58441
  -2   9  24      162.24        0.00    452.44 o   0.56397
  -1   9  24      689.32       15.60    658.18 o   0.55162
   0   9  24      112.05        0.00    359.80 o   0.54791
   1   9  24      918.89     1356.34    750.81 o   0.55302
   2   9  24      108.91      174.54    531.42 o   0.56670
   3   9  24      123.41        3.90    519.72 o   0.58837
  -2  10  24      984.05     1157.42    564.57 o   0.58753
  -1  10  24      127.92        4.88    505.09 o   0.57569
   0  10  24      544.81      555.80    468.04 o   0.57214
   1  10  24      145.38      564.57    756.66 o   0.57703
   2  10  24     1821.01     2505.96    642.58 o   0.59016
  -5   0  25      822.10      570.42    368.58 o   0.56342
  -3   0  25     2570.87     3219.71    664.03 o   0.49137
  -1   0  25     2107.55     1503.57    388.08 o   0.45195
   1   0  25     2208.77     2235.86    556.77 o   0.45373
   3   0  25     1115.55      517.77    410.51 o   0.49627
   5   0  25     5955.12     8031.74   1227.63 o   0.57053
  -5   1  25      645.74      431.96    256.45 o   0.56468
  -4   1  25     4596.11     4338.13    630.88 o   0.52538
  -3   1  25     1175.31     1046.26    203.79 o   0.49282
  -2   1  25      231.03        2.93    173.56 o   0.46843
  -1   1  25     2171.36     2017.44    262.30 o   0.45353
   0   1  25     6221.35     6169.33    408.56 o   0.44905
   1   1  25      733.87      722.53     77.03 o   0.45530
   2   1  25     4834.61     5406.82    361.75 o   0.47186
   3   1  25      475.88      850.27    234.02 o   0.49771
   4   1  25       23.55        0.00    396.86 o   0.53148
   5   1  25      530.37     1231.53    521.67 o   0.57178
  -5   2  25       36.00       28.28    274.97 o   0.56846
  -4   2  25        1.73        0.00    252.55 o   0.52944
  -3   2  25     3206.99     2882.34    605.52 o   0.49715
  -2   2  25     1223.19      580.17    267.17 o   0.47299
  -1   2  25      917.63      588.95    273.02 o   0.45823
   0   2  25       14.80      229.14    203.79 o   0.45379
   1   2  25     2884.88     3290.90    935.10 o   0.45998
   2   2  25     1186.02     1293.93    410.51 o   0.47638
   3   2  25       95.43       25.35    200.87 o   0.50199
   4   2  25       73.20        0.98    502.17 o   0.53549
   5   2  25     2182.19     2269.99    683.53 o   0.57551
  -5   3  25        2.46        0.98    305.20 o   0.57471
  -4   3  25      460.35      265.22    397.83 o   0.53614
  -3   3  25     3899.54     3994.90    514.84 o   0.50428
  -2   3  25     2735.67     2582.01    345.18 o   0.48048
  -1   3  25     6276.62     6676.37    412.46 o   0.46595
   0   3  25      679.80      601.62    296.42 o   0.46159
   1   3  25      128.49      320.80    388.08 o   0.46768
   2   3  25     2801.49     3153.41    759.59 o   0.48382
   3   3  25     1055.13     1011.16    382.23 o   0.50906
   4   3  25       26.97      314.95    491.44 o   0.54212
   5   3  25      675.89      627.95    505.09 o   0.58168
  -5   4  25       16.74       19.50    367.61 o   0.58334
  -4   4  25      713.84      418.31    305.20 o   0.54539
  -3   4  25     1463.62     1167.17    544.09 o   0.51410
  -2   4  25      274.16       74.11    251.57 o   0.49077
  -1   4  25     1034.87     1488.95    383.21 o   0.47656
   0   4  25     3697.86     4264.03    852.22 o   0.47230
   1   4  25      638.57      380.28    138.46 o   0.47825
   2   4  25    10184.39    13437.58    853.20 o   0.49404
   3   4  25      975.55      543.12    446.59 o   0.51878
   4   4  25     1949.55     1567.93    338.35 o   0.55126
   5   4  25       96.76      568.47    481.69 o   0.59021
  -5   5  25      113.87      238.89    381.26 o   0.59426
  -4   5  25      368.03      342.25    341.28 o   0.55704
  -3   5  25     1021.86      998.48    325.68 o   0.52645
  -2   5  25     1914.54     1830.23    335.43 o   0.50369
  -1   5  25     2378.96     1765.87    405.63 o   0.48986
   0   5  25      987.01      236.94    391.01 o   0.48572
   1   5  25     1937.84     1403.14    368.58 o   0.49150
   2   5  25      101.02        0.98    282.77 o   0.50688
   3   5  25     4838.19     5407.79    694.26 o   0.53103
   4   5  25        7.32      534.34    473.89 o   0.56280
  -4   6  25       33.02       36.08    344.20 o   0.57097
  -3   6  25      114.59        1.95    289.60 o   0.54117
  -2   6  25     1175.54     1089.16    328.60 o   0.51906
  -1   6  25     2854.32     2498.16    546.04 o   0.50564
   0   6  25        6.42      840.52    438.79 o   0.50163
   1   6  25       27.76        0.98    410.51 o   0.50723
   2   6  25     1844.97      834.67   1179.85 o   0.52215
   3   6  25     7221.63     9871.71   1324.16 o   0.54562
   4   6  25      254.89      571.40    456.34 o   0.57659
  -4   7  25      804.87     1029.68    391.98 o   0.58701
  -3   7  25     1025.12     1082.34    379.31 o   0.55806
  -2   7  25     1702.99     1088.19    441.71 o   0.53664
  -1   7  25      588.77      134.56    445.61 o   0.52368
   0   7  25     2962.08     2899.89    491.44 o   0.51980
   1   7  25       46.04        0.00    316.90 o   0.52522
   2   7  25       94.72        0.00    357.85 o   0.53964
   3   7  25      367.14      312.03    490.47 o   0.56238
   4   7  25      241.61      494.37    446.59 o   0.59247
  -3   8  25        3.10      189.17    383.21 o   0.57694
  -2   8  25     1670.39      439.76    519.72 o   0.55625
  -1   8  25     3810.22     3405.96    631.85 o   0.54375
   0   8  25     1544.20     1030.66    514.84 o   0.54002
   1   8  25       91.14      250.60    390.03 o   0.54523
   2   8  25      221.32     1395.34    582.12 o   0.55914
   3   8  25     3747.88     3772.58    967.28 o   0.58111
  -2   9  25     1537.12      353.95    557.75 o   0.57766
  -1   9  25      291.95        0.00    497.29 o   0.56564
   0   9  25     3509.56     2517.66    667.93 o   0.56205
   1   9  25      480.50        0.00    543.12 o   0.56706
   2   9  25      191.03      525.57    553.85 o   0.58044
  -1  10  25     2399.85     2397.72    658.18 o   0.58914
   0  10  25       61.08      139.44    508.99 o   0.58569
   1  10  25      667.28        3.90    442.69 o   0.59050
  -4   0  26     2930.36     2948.64    471.94 o   0.53926
  -2   0  26    11795.23    14194.24    743.01 o   0.48402
   0   0  26    26707.54    30657.49   2573.24 o   0.46535
   2   0  26       34.73      211.59    222.32 o   0.48747
   4   0  26      842.78     1230.55    740.09 o   0.54544
  -5   1  26      986.54     1136.94    662.08 o   0.57883
  -4   1  26       26.27      103.36    221.34 o   0.54058
  -3   1  26      585.04      322.75    202.82 o   0.50903
  -2   1  26       46.96        1.95    167.71 o   0.48549
  -1   1  26    16604.75    19897.48    720.58 o   0.47116
   0   1  26     2527.85     2314.84    339.33 o   0.46688
   1   1  26     3223.75     3254.82    429.04 o   0.47293
   2   1  26     3179.57     2896.96    302.27 o   0.48893
   3   1  26     5741.66     6670.52    750.81 o   0.51395
   4   1  26       64.63       76.06    379.31 o   0.54675
   5   1  26     1373.56     2036.94    541.17 o   0.58603
  -5   2  26       50.89      223.29    379.31 o   0.58252
  -4   2  26     5839.98     7400.86    544.09 o   0.54453
  -3   2  26     2324.74     2790.68    598.70 o   0.51323
  -2   2  26     2590.98     2350.92    361.75 o   0.48989
  -1   2  26      187.96      279.85    162.84 o   0.47568
   0   2  26     4480.31     3772.59    412.46 o   0.47145
   1   2  26      606.76      838.57    348.10 o   0.47744
   2   2  26     2458.79     3176.81    461.21 o   0.49330
   3   2  26      207.82      142.36    411.48 o   0.51810
   4   2  26     6245.73     7698.26    740.09 o   0.55065
   5   2  26     1787.66     1365.11    449.51 o   0.58967
  -5   3  26     2901.46     3419.61    468.04 o   0.58862
  -4   3  26      607.28      493.39    298.37 o   0.55105
  -3   3  26      631.08      300.32    302.27 o   0.52014
  -2   3  26       91.89      139.44    387.11 o   0.49712
  -1   3  26     2489.09     1858.50    200.87 o   0.48313
   0   3  26     3921.16     3061.75    298.37 o   0.47896
   1   3  26      118.71       33.15    409.53 o   0.48486
   2   3  26     7550.99     8468.57    710.83 o   0.50048
   3   3  26     9674.44    12921.76   1018.96 o   0.52495
   4   3  26      213.84       39.98    439.76 o   0.55710
  -4   4  26      366.07      424.16    329.58 o   0.56005
  -3   4  26     6835.43     8567.06    661.10 o   0.52966
  -2   4  26      361.79      531.42    244.75 o   0.50708
  -1   4  26     4358.17     4359.58    571.40 o   0.49337
   0   4  26     3754.88     2835.53    486.57 o   0.48929
   1   4  26     1111.27      196.97    403.68 o   0.49507
   2   4  26     1354.70     1458.72    456.34 o   0.51037
   3   4  26      314.41      488.52    420.26 o   0.53439
   4   4  26     2257.77     2152.98    465.11 o   0.56600
  -4   5  26      568.74       53.63    324.70 o   0.57141
  -3   5  26       60.18      241.82    275.95 o   0.54166
  -2   5  26     1573.69     1777.57    363.70 o   0.51960
  -1   5  26      917.12      659.15    393.93 o   0.50623
   0   5  26     4077.41     4592.63    548.97 o   0.50225
   1   5  26     1051.66      580.17    352.00 o   0.50788
   2   5  26     2601.51     1950.16    484.61 o   0.52281
   3   5  26       37.10        5.85    454.39 o   0.54628
   4   5  26      214.63      248.65    505.09 o   0.57725
  -4   6  26      656.15      123.84    702.06 o   0.58499
  -3   6  26     2920.17     2566.41    403.68 o   0.55597
  -2   6  26     2634.45     2206.61    432.94 o   0.53450
  -1   6  26      249.37        0.00    308.13 o   0.52152
   0   6  26     4392.57     4319.60    644.53 o   0.51766
   1   6  26     1424.83     1116.47    424.16 o   0.52312
   2   6  26      425.21        0.98    437.81 o   0.53763
   3   6  26       43.74        0.00    462.19 o   0.56048
   4   6  26       23.98      408.56    548.00 o   0.59070
  -3   7  26      103.20       59.48    504.12 o   0.57243
  -2   7  26      401.02      173.56    430.99 o   0.55160
  -1   7  26        0.45      115.06    457.31 o   0.53902
   0   7  26      952.44      117.01    442.69 o   0.53529
   1   7  26      298.11       42.90    491.44 o   0.54058
   2   7  26      801.47      900.97    521.67 o   0.55463
   3   7  26     1105.35     1058.94    561.65 o   0.57680
  -3   8  26       81.53       76.06    610.40 o   0.59084
  -2   8  26       71.16       54.60    452.44 o   0.57069
  -1   8  26      682.12     1134.99    539.22 o   0.55854
   0   8  26       36.23        3.90    368.58 o   0.55494
   1   8  26     2060.93     2691.22    710.83 o   0.56004
   2   8  26       21.61        0.00    367.61 o   0.57362
  -2   9  26      457.14       51.68    482.66 o   0.59158
  -1   9  26     1025.35     1750.27    888.30 o   0.57987
   0   9  26       10.31        0.00    364.68 o   0.57640
   1   9  26      133.76       31.20    456.34 o   0.58131
   2   9  26      172.24        0.98    451.46 o   0.59440
  -5   0  27      105.49      317.88    359.80 o   0.59197
  -3   0  27     4733.55     6190.78    829.79 o   0.52399
  -1   0  27      605.67      601.62    282.77 o   0.48735
   1   0  27    10540.65    12192.40   1087.21 o   0.48913
   3   0  27     2704.66     2415.27    771.29 o   0.52895
  -5   1  27       10.47        0.00    358.83 o   0.59318
  -4   1  27      137.59      248.65    315.93 o   0.55595
  -3   1  27      108.14      121.89    204.77 o   0.52535
  -2   1  27      772.88      755.69    167.71 o   0.50261
  -1   1  27     1137.04      820.04    274.00 o   0.48881
   0   1  27     5726.12     4881.25    351.03 o   0.48472
   1   1  27       40.35        9.75    309.10 o   0.49059
   2   1  27    14955.63    16258.49   1068.69 o   0.50606
   3   1  27      148.71        8.78    337.38 o   0.53030
   4   1  27      375.92      908.77    483.64 o   0.56218
  -4   2  27      511.98      461.21    323.73 o   0.55979
  -3   2  27     9068.92    11591.75    709.86 o   0.52942
  -2   2  27      367.57      726.43    259.37 o   0.50685
  -1   2  27     2324.06     1763.92    272.05 o   0.49317
   0   2  27     5096.36     4170.42    551.90 o   0.48912
   1   2  27      523.06      308.13    394.91 o   0.49494
   2   2  27     4358.18     4384.94    820.04 o   0.51028
   3   2  27      220.36       44.85    347.13 o   0.53433
   4   2  27       46.50        0.98    428.06 o   0.56597
  -4   3  27     1144.13     1137.92    364.68 o   0.56613
  -3   3  27     2429.24     1444.09    467.06 o   0.53612
  -2   3  27     3060.26     2752.65    381.26 o   0.51385
  -1   3  27      147.02        0.98    231.09 o   0.50036
   0   3  27       25.22      250.60    388.08 o   0.49637
   1   3  27      292.92      539.22    443.66 o   0.50210
   2   3  27      913.79      444.64    670.86 o   0.51723
   3   3  27     2564.12     2689.27    870.75 o   0.54097
   4   3  27      314.84      458.29    548.97 o   0.57225
  -4   4  27     2507.24     1334.88    552.87 o   0.57489
  -3   4  27     1822.98     1927.73    420.26 o   0.54536
  -2   4  27        3.04        9.75    318.85 o   0.52349
  -1   4  27       61.38        0.98    381.26 o   0.51026
   0   4  27     3438.20     3614.62   1349.51 o   0.50634
   1   4  27     2579.95     2230.01    495.34 o   0.51196
   2   4  27      828.37       41.93    351.03 o   0.52680
   3   4  27        1.29      693.28    631.85 o   0.55013
   4   4  27      823.74      786.89    550.92 o   0.58092
  -4   5  27      382.04        0.98    343.23 o   0.58597
  -3   5  27     2400.67     2431.85    424.16 o   0.55702
  -2   5  27       78.12        0.00    287.65 o   0.53563
  -1   5  27        4.63        1.95    370.53 o   0.52270
   0   5  27     2520.15     1564.03    510.94 o   0.51888
   1   5  27      191.54      377.36    339.33 o   0.52436
   2   5  27      737.12      344.20    371.51 o   0.53887
   3   5  27     1560.45     2258.29    575.30 o   0.56169
   4   5  27      553.39      805.42    643.55 o   0.59188
  -3   6  27      425.57      669.88    358.83 o   0.57095
  -2   6  27       56.78        0.98    382.23 o   0.55010
  -1   6  27    10281.59    12105.62   1097.94 o   0.53752
   0   6  27     3796.99     3303.57   1308.56 o   0.53380
   1   6  27     4741.08     5990.89    689.38 o   0.53913
   2   6  27       38.56        0.00    975.08 o   0.55325
   3   6  27        1.47      546.04    419.28 o   0.57551
  -3   7  27       11.32       10.73    373.46 o   0.58699
  -2   7  27       40.06        0.00    463.16 o   0.56672
  -1   7  27     1269.84     1254.93    498.27 o   0.55452
   0   7  27     1116.15      929.25    848.32 o   0.55092
   1   7  27     1136.65     1281.26    545.07 o   0.55609
   2   7  27       77.17      164.79    451.46 o   0.56978
   3   7  27      157.77       18.53    555.80 o   0.59142
  -2   8  27       10.17        0.98    580.17 o   0.58532
  -1   8  27     1802.98     2143.23    611.38 o   0.57351
   0   8  27      556.21        0.00    444.64 o   0.57003
   1   8  27      262.38      806.39    539.22 o   0.57503
   2   8  27       26.03      235.97    611.38 o   0.58828
  -1   9  27      217.19      393.93    690.36 o   0.59430
   0   9  27       92.74      766.41    876.60 o   0.59095
  -4   0  28      372.73        0.98    362.73 o   0.57021
  -2   0  28      424.72       90.68    291.55 o   0.51840
   0   0  28     1172.72     1032.61    527.52 o   0.50115
   2   0  28     3904.82     2046.69    721.56 o   0.52188
   4   0  28      218.11     1054.06    684.51 o   0.57651
  -4   1  28     1459.75     1229.58    576.27 o   0.57146
  -3   1  28     1565.29      954.60    295.45 o   0.54177
  -2   1  28     1430.39     1253.95    397.83 o   0.51978
  -1   1  28      779.31      623.08    246.70 o   0.50648
   0   1  28      245.37      238.89    195.02 o   0.50257
   1   1  28     1124.73      640.63    460.24 o   0.50826
   2   1  28       41.49        2.93    430.99 o   0.52324
   3   1  28      602.10     1005.31    449.51 o   0.54675
   4   1  28      871.15      988.73    378.33 o   0.57775
  -4   2  28      191.04      226.22    322.75 o   0.57520
  -3   2  28      816.26      253.52    325.68 o   0.54571
  -2   2  28      236.83      219.39    283.75 o   0.52389
  -1   2  28      264.48       19.50    232.07 o   0.51069
   0   2  28     1076.22      391.98    495.34 o   0.50681
   1   2  28     1344.86      224.27    630.88 o   0.51246
   2   2  28     1109.54       55.58    378.33 o   0.52732
   3   2  28     2569.31     3216.79    566.52 o   0.55065
   4   2  28        0.34      102.38    405.63 o   0.58144
  -4   3  28     1141.28     1023.83    372.48 o   0.58137
  -3   3  28        1.11       15.60    304.23 o   0.55222
  -2   3  28       34.31      191.12    294.47 o   0.53066
  -1   3  28       11.35       41.93    337.38 o   0.51764
   0   3  28     2646.42     2425.02    436.84 o   0.51381
   1   3  28     1039.52      447.56    371.51 o   0.51938
   2   3  28        4.90        0.00    439.76 o   0.53405
   3   3  28      195.64     1049.19    490.47 o   0.55710
   4   3  28      799.17      857.10    605.52 o   0.58755
  -4   4  28      184.21       12.68    304.23 o   0.58991
  -3   4  28      954.28      738.14    417.33 o   0.56120
  -2   4  28      274.13      696.21    317.88 o   0.54000
  -1   4  28     6105.13     6973.77    765.44 o   0.52721
   0   4  28      504.87        4.88    541.17 o   0.52345
   1   4  28     3286.93     3522.96   1683.96 o   0.52892
   2   4  28     1746.25     1167.17    514.84 o   0.54333
   3   4  28      487.63        0.00    430.01 o   0.56600
  -3   5  28     2590.07     1616.68    407.58 o   0.57254
  -2   5  28     1840.71     1449.94    607.47 o   0.55177
  -1   5  28     1510.07     1196.42    494.37 o   0.53926
   0   5  28     4471.47     4108.01    579.20 o   0.53559
   1   5  28      379.75       31.20    339.33 o   0.54093
   2   5  28      147.04        3.90    355.90 o   0.55503
   3   5  28      425.77      442.69    685.48 o   0.57725
  -3   6  28        0.84        0.98    316.90 o   0.58610
  -2   6  28      649.01      207.69    368.58 o   0.56583
  -1   6  28      551.68      295.45    456.34 o   0.55363
   0   6  28     1351.12     1604.01    472.91 o   0.55006
   1   6  28      198.77      339.33    448.54 o   0.55526
   2   6  28     4614.94     4687.21    648.43 o   0.56901
   3   6  28      447.96      371.51    704.01 o   0.59070
  -2   7  28      325.71        0.98    397.83 o   0.58200
  -1   7  28     2808.58     2370.42    546.04 o   0.57016
   0   7  28        3.39        0.98    511.92 o   0.56668
   1   7  28      881.90      992.63    562.62 o   0.57174
   2   7  28      400.01     1015.06    571.40 o   0.58510
  -1   8  28      195.85        2.93    365.66 o   0.58864
   0   8  28     1453.66     2298.26    615.28 o   0.58528
   1   8  28      127.95       61.43    811.27 o   0.59018
  -3   0  29    11045.80    12177.78    846.37 o   0.55700
  -1   0  29     4367.30     4663.81    441.71 o   0.52280
   1   0  29       14.05       29.25    585.05 o   0.52459
   3   0  29      114.82      424.16    662.08 o   0.56202
  -4   1  29     1468.85      970.20    364.68 o   0.58711
  -3   1  29      453.52       30.23    267.17 o   0.55829
  -2   1  29     5260.85     5707.14    478.76 o   0.53700
  -1   1  29     1940.69     1545.50    301.30 o   0.52417
   0   1  29     1428.67     1126.22    266.20 o   0.52042
   1   1  29      254.56      401.73    368.58 o   0.52595
   2   1  29     7250.41     7514.94    754.71 o   0.54047
   3   1  29       89.67       18.53    475.84 o   0.56329
   4   1  29       38.57       60.45    524.59 o   0.59345
  -4   2  29      330.27        5.85    349.08 o   0.59075
  -3   2  29     1023.22      714.73    303.25 o   0.56211
  -2   2  29       20.38      158.94    260.35 o   0.54097
  -1   2  29      807.99      678.66    298.37 o   0.52824
   0   2  29     1278.82      712.78    378.33 o   0.52452
   1   2  29     1169.74      729.36    396.86 o   0.53000
   2   2  29      568.48        6.83    508.99 o   0.54442
   3   2  29     1061.60      897.07    439.76 o   0.56708
  -3   3  29     1882.78     1017.98    366.63 o   0.56843
  -2   3  29      397.15      718.63    279.85 o   0.54753
  -1   3  29     5584.23     6887.97    503.14 o   0.53495
   0   3  29     1270.24      942.90    467.06 o   0.53128
   1   3  29       27.79      391.01    462.19 o   0.53670
   2   3  29     5831.89     5713.97    692.31 o   0.55094
   3   3  29      932.79        2.93    491.44 o   0.57334
  -3   4  29       44.46      283.75    361.75 o   0.57715
  -2   4  29       54.24        0.00    306.18 o   0.55659
  -1   4  29       66.22      467.06    319.83 o   0.54422
   0   4  29      110.82        0.98    459.26 o   0.54061
   1   4  29     1156.66     1191.55    437.81 o   0.54593
   2   4  29     4363.59     3597.07    647.45 o   0.55994
   3   4  29     1635.71     2206.61    541.17 o   0.58199
  -3   5  29      295.16        4.88    376.38 o   0.58818
  -2   5  29     3376.24     2805.31    455.36 o   0.56802
  -1   5  29     1715.30     1813.65    648.43 o   0.55590
   0   5  29     3097.04     3477.14    557.75 o   0.55237
   1   5  29      422.86      574.32    415.38 o   0.55758
   2   5  29       37.95       19.50    525.57 o   0.57130
   3   5  29     1845.65      693.28    433.91 o   0.59293
  -2   6  29      426.23     1288.08    542.14 o   0.58168
  -1   6  29     2166.68     1512.35    584.07 o   0.56986
   0   6  29      665.23      771.29    449.51 o   0.56641
   1   6  29      225.46      449.51    558.72 o   0.57150
   2   6  29     1193.88     1227.63    614.30 o   0.58489
  -1   7  29     1561.44      590.90    468.04 o   0.58592
   0   7  29     5320.94     5520.90    972.15 o   0.58257
   1   7  29       35.00      354.93    488.52 o   0.58752
  -2   0  30     1119.33     1126.22    625.03 o   0.55297
   0   0  30    14243.08    17722.08   1766.85 o   0.53694
   2   0  30      904.21     1155.47    636.73 o   0.55646
  -3   1  30       55.75        9.75    238.89 o   0.57488
  -2   1  30      708.81      642.58    281.80 o   0.55426
  -1   1  30     7462.77     8641.16   1088.19 o   0.54187
   0   1  30      205.09      189.17    504.12 o   0.53827
   1   1  30     3298.51     2898.91    959.48 o   0.54365
   2   1  30      100.40      138.46    397.83 o   0.55774
   3   1  30     2410.37     3114.41    623.08 o   0.57990
  -3   2  30     4236.38     3785.26    631.85 o   0.57859
  -2   2  30       22.63        4.88    242.79 o   0.55811
  -1   2  30     4685.68     5052.87    511.92 o   0.54580
   0   2  30     8072.78     9636.72    650.38 o   0.54224
   1   2  30       93.64      372.48    416.36 o   0.54757
   2   2  30        0.61        4.88    389.06 o   0.56157
   3   2  30        7.25       49.73    381.26 o   0.58359
  -3   3  30      995.13       12.68    467.06 o   0.58473
  -2   3  30       22.59        0.98    339.33 o   0.56447
  -1   3  30     1797.29     1308.56    507.04 o   0.55231
   0   3  30     1137.41      863.92   1138.89 o   0.54878
   1   3  30      259.02      602.60    457.31 o   0.55406
   2   3  30     5125.15     5642.79    769.34 o   0.56789
   3   3  30     1757.90     1722.97    511.92 o   0.58967
  -3   4  30     1848.26     1386.56    405.63 o   0.59322
  -2   4  30      109.75        8.78    353.95 o   0.57326
  -1   4  30     1355.82      776.16    514.84 o   0.56129
   0   4  30      825.17       12.68    434.89 o   0.55782
   1   4  30      308.09      192.09    354.93 o   0.56301
   2   4  30       20.38      468.04    503.14 o   0.57662
  -2   5  30      271.32        1.95    296.42 o   0.58436
  -1   5  30     1732.10     1080.39    545.07 o   0.57262
   0   5  30     2605.83     2373.35    533.37 o   0.56922
   1   5  30      808.58      317.88    548.00 o   0.57431
   2   5  30     6171.73     7432.06    918.53 o   0.58766
  -1   6  30     1719.42      387.11    557.75 o   0.58618
   0   6  30      685.58      362.73    512.89 o   0.58286
   1   6  30      244.78      476.81    452.44 o   0.58783
  -3   0  31     4538.93     4664.78    890.25 o   0.59034
  -1   0  31     4532.32     3783.31    817.12 o   0.55830
   1   0  31        8.87        1.95    725.46 o   0.56009
  -3   1  31       10.50       97.51    482.66 o   0.59155
  -2   1  31      788.66      151.14    346.15 o   0.57156
  -1   1  31      123.88        4.88    324.70 o   0.55958
   0   1  31        4.10        0.00    409.53 o   0.55613
   1   1  31     1710.40      819.07    678.66 o   0.56136
   2   1  31     1937.33      867.82    538.24 o   0.57504
  -2   2  31      365.96       70.21    669.88 o   0.57529
  -1   2  31     1056.02      344.20    519.72 o   0.56339
   0   2  31     2817.86     2430.88    664.03 o   0.55996
   1   2  31     1543.66      952.65    481.69 o   0.56516
   2   2  31     4149.22     4246.47    723.51 o   0.57876
  -2   3  31      149.77        0.00    365.66 o   0.58147
  -1   3  31      539.30      539.22    465.11 o   0.56970
   0   3  31      421.91        8.78    478.76 o   0.56631
   1   3  31       84.89      702.06    545.07 o   0.57145
   2   3  31     2762.57     3120.26    719.61 o   0.58489
  -2   4  31      662.28      463.16    398.81 o   0.59000
  -1   4  31       50.85        0.00    332.50 o   0.57840
   0   4  31     1157.58        7.80    420.26 o   0.57506
   1   4  31     2633.85     1082.34    586.02 o   0.58013
   2   4  31      616.19      498.27    789.81 o   0.59338
  -1   5  31     1138.82      378.33    384.18 o   0.58941
   0   5  31      489.87      896.10    540.19 o   0.58613
   1   5  31        3.56        0.98    512.89 o   0.59110
  -2   0  32     2310.20     2739.00    880.50 o   0.58768
   0   0  32      953.59     1326.11    811.27 o   0.57274
   2   0  32     2411.45     2401.62   1026.76 o   0.59118
  -2   1  32        0.46      519.72    450.49 o   0.58889
  -1   1  32      747.65      392.96    674.76 o   0.57730
   0   1  32      263.58        1.95    522.64 o   0.57398
   1   1  32      142.71        0.00    427.09 o   0.57909
   2   1  32        9.38      436.84    440.74 o   0.59239
  -2   2  32        1.31        3.90    430.99 o   0.59252
  -1   2  32      252.61       14.63    802.49 o   0.58100
   0   2  32      267.96        9.75    473.89 o   0.57770
   1   2  32      365.77      122.86    375.41 o   0.58277
  -1   3  32     1152.52        0.98    509.97 o   0.58711
   0   3  32      869.13      674.76    667.93 o   0.58385
   1   3  32     1036.76      999.46    673.78 o   0.58887
   0   4  32      890.88     1013.11    587.97 o   0.59235
  -1   0  33     5838.85     6613.97   1183.75 o   0.59383
   0   1  33        4.62       10.73    524.59 o   0.59184
 
